# Supplementary material for: Assessment of local and systemic signature of eosinophilic esophagitis (EoE) in children through multi-omics approaches
Source: Front Immunol. 2023 Mar 15;14:1108895. doi: 10.3389/fimmu.2023.1108895 (PMC10050742; doi:10.3389/fimmu.2023.1108895)
Supplement: Supplementary Table 1 — List of genes found to be differentially expressed in biopsies from EoE patients compared to controls. The second column indicates the log2 FC values and the third column the Benjamini-Hochberg-adjusted p-values. [file Table_1.xlsx]

## Sheet: Feuil1
	Supplementary table 1 List of genes found differentially expressed in biopsies in EoE patients respect to controls. The second column indicates the log2 FC values and the third column indicates the Benjamini-Hochberg-adjusted p-values.
	Name	log2 FC	adjusted p-value
	TNFAIP6	6.62538	0.000149477
	CCL26	5.92776	8.63051e-05
	FDCSP	5.40964	0.00422186
	ALOX15	5.01831	0.000157855
	POSTN	4.82711	0.000117462
	CLC	4.57144	1.80676e-05
	CEBPE	4.45771	1.80676e-05
	ENST00000654711	4.28799	0.000157855
	LINC01497	4.24936	0.000277247
	BANCR	3.64633	0.00253645
	PMCH	3.55467	0.00440028
	CPA3	3.44662	0.000168607
	CTSG	3.42374	0.000343222
	ENST00000390543	3.4128	0.0215517
	APOBEC3A	3.32835	0.0011089
	ENST00000632774	3.31551	0.0237167
	NFE2	3.27942	1.80676e-05
	CXCL1	3.25884	0.0365672
	JCHAIN	3.20464	0.00116359
	KCNJ2	3.18174	0.000113602
	ENST00000390237	3.17222	0.0102011
	SLC26A4	3.15224	0.00145367
	ENST00000611746	3.10809	0.0016512
	ENST00000426099	3.09433	0.0034857
	MSLN	3.02909	0.00385823
	IL13	2.99434	0.000786077
	SUSD2	2.99059	0.00114991
	CCL18	2.93651	0.0252363
	CA2	2.92751	0.000356643
	GLDC	2.91765	0.000477677
	ALOX15P1	2.9003	0.003013
	HDC	2.87834	0.0002798
	LOXL4	2.8357	0.000958697
	ENST00000453166	2.83408	0.00222692
	TPSAB1	2.82457	0.000615864
	ENST00000390624	2.80331	0.00248703
	RTP4	2.77303	8.42254e-05
	ENST00000390539	2.77144	0.0432845
	PMCHL1	2.73799	0.0121716
	IL19	2.69819	0.0470362
	TPSD1	2.68495	0.000670951
	IGLL5	2.66174	0.0307838
	EMILIN2	2.6481	0.00581386
	PP7080	2.64313	8.63051e-05
	CISH	2.60906	1.80676e-05
	CH25H	2.6062	0.000149965
	PITX2	2.59379	0.00261652
	CDH26	2.5923	0.000154022
	VSTM1	2.56301	0.00150352
	ANO1	2.55598	0.0001827
	ENST00000390323	2.5273	0.039699
	AY358806	2.51849	0.000921025
	ENST00000410078	2.51484	0.0349146
	CTSC	2.51079	0.000154022
	GSDMB	2.50569	0.000266205
	MGAT3	2.49591	0.000361154
	lnc-HMCN1-2	2.4761	0.0157029
	LRRC31	2.44935	0.000698024
	SECTM1	2.44887	0.00217046
	ENST00000390243	2.43193	0.0120031
	CD200R1	2.42092	8.63051e-05
	SOCS1	2.41754	8.63051e-05
	lnc-SOX6-1	2.40455	0.0136231
	SIGLEC17P	2.38741	0.000486697
	FFAR3	2.37254	0.0036753
	PRRX1	2.30917	8.63051e-05
	ENST00000492167	2.3073	0.0305659
	ENST00000411475	2.30013	0.0303402
	ATP13A5	2.29666	0.00190915
	FAM155A-IT1	2.2922	0.0208643
	APOBEC3B	2.28842	0.00876396
	lnc-HNF1A-1	2.27694	0.0140698
	ENST00000654420	2.27479	0.0205758
	LINC02584	2.26732	0.000442998
	SCUBE2	2.26623	0.00661873
	HPGDS	2.26078	0.000556705
	TMEM71	2.25736	1.80676e-05
	ENST00000390549	2.25089	0.024774
	COL6A5	2.24984	0.000898442
	LURAP1L	2.23858	0.000927522
	SAA1	2.23835	0.0258215
	ENST00000479981	2.23327	0.0220142
	ENST00000428188	2.22468	0.0177452
	MS4A2	2.22028	0.000358731
	GPR160	2.19834	0.000282562
	SNORD67	2.19115	0.00485866
	LHFPL2	2.18869	0.000149477
	FETUB	2.18779	0.0110857
	EPPK1	2.18489	0.0108804
	CD86	2.16019	0.0190009
	GRK3	2.15793	8.63051e-05
	FOXE1	2.15757	0.000101368
	UTS2	2.11218	0.00288013
	NTRK1	2.11202	0.0171672
	ENST00000453673	2.11003	0.0324531
	ENST00000671523	2.09486	0.0227548
	CFB	2.08324	0.00190473
	ENST00000390615	2.08254	0.0196343
	CFI	2.0785	0.000298389
	SAMSN1	2.07805	0.000486697
	LRRC2	2.07767	0.0171154
	ENST00000424969	2.07672	0.0187554
	ZNF503-AS2	2.07	0.000538427
	RHEX	2.06126	0.000311515
	TSPAN1	2.05369	0.00852479
	CYP2S1	2.04208	0.0019129
	MMP12	2.03256	0.0373616
	ENST00000390606	2.02614	0.00638197
	ENST00000570121	2.02575	0.0132154
	ENST00000474213	2.01136	0.0338606
	LINC02245	1.98439	0.0456998
	ENST00000483158	1.97386	0.02647
	SGK1	1.97355	0.000277247
	TNFSF13	1.96313	0.000777466
	IL5RA	1.96272	8.4769e-05
	C12orf75	1.95479	0.000245602
	MDK	1.9476	0.000154022
	RPA4	1.94129	0.00385545
	IL13RA2	1.94096	0.0150185
	CXCL6	1.93108	0.0286778
	ICAM4	1.92452	0.000744522
	KITLG	1.92378	8.4769e-05
	BCL2L15	1.91907	8.63051e-05
	GRM7-AS1	1.91623	0.00434847
	ENST00000390311	1.91363	0.0280552
	LYPD6B	1.90881	0.000533949
	SPON1	1.89462	0.000279899
	CDH3	1.8816	0.00449435
	AB363267	1.87507	0.0316697
	A_33_P3382634	1.86687	0.00965596
	ATP4A	1.85996	0.0441597
	LINP1	1.8589	0.00286332
	GPRC5B	1.84448	0.00156892
	CLDN22	1.84263	0.00766682
	APOL2	1.84173	0.000520186
	SLC18A2	1.8085	0.000284932
	APOL1	1.80606	0.000272519
	lnc-FUT8-1	1.80216	0.0180404
	RPTN	1.7996	0.0280552
	CACNB4	1.78425	7.22213e-05
	XM_017010126	1.78124	0.000853655
	LOC105378967	1.77562	0.0126611
	WFDC21P	1.77322	0.00838273
	ENST00000589777	1.77194	0.0094799
	SH2D1B	1.77194	0.00188322
	THC2780703	1.75841	0.000233449
	GATA2	1.74225	0.00164781
	C1QTNF1	1.73392	0.011678
	ENST00000390605	1.73151	0.00671508
	ENST00000468879	1.72623	0.0403008
	ENST00000390633	1.72576	0.00449823
	SYNPO	1.72363	0.000311515
	LBH	1.72093	0.000652291
	lnc-MAP2K6-2	1.72012	0.0247861
	SRGN	1.72001	0.000792475
	ENST00000547644	1.71971	0.0137705
	ENST00000416861	1.71625	0.00723226
	CAPN14	1.70887	0.0002419
	LRRC8D	1.70372	0.000136177
	C12orf54	1.68693	0.00106428
	HS3ST1	1.66536	0.000519613
	SCARNA5	1.66021	0.00100209
	GABRP	1.65653	0.00213022
	TIMP1	1.65541	0.0095065
	STING1	1.64769	0.00132495
	lnc-OBFC2A-1	1.64548	0.000282289
	CLDN24	1.63787	0.0121277
	LINC01564	1.63737	0.0265167
	IGFBP3	1.63698	0.0277174
	NCF1B	1.62531	0.000918356
	GCNT3	1.61677	0.00443691
	ENST00000390603	1.61466	0.0173556
	ENST00000390625	1.60991	0.00585461
	ENST00000434255	1.60845	0.00350657
	SLC9A3	1.60817	0.000494931
	GNLY	1.60697	0.0108006
	TMEM132A	1.6035	0.000356643
	PLAAT4	1.60146	7.00143e-05
	UPK1B	1.57806	0.04061
	TMEM253	1.57533	0.000975392
	CYP2E1	1.56899	0.0104364
	ADRA2A	1.56865	0.000203066
	CCR3	1.56673	0.00266447
	TCONS_l2_00014793	1.56634	0.00307299
	LITAF	1.56557	7.00143e-05
	VDR	1.55767	0.000304887
	ENST00000390616	1.55165	0.0131867
	lnc-REEP5-1	1.54839	0.0130587
	KJ487098	1.54007	0.016681
	GPR179	1.53506	0.0338836
	RASGRP1	1.52947	0.000993104
	PKP2	1.52856	0.000356643
	PTCSC2	1.52675	0.00209039
	ENST00000658813	1.51246	0.0110596
	lnc-GFRA2-1	1.50685	0.0358594
	SERPINE2	1.50599	0.000272519
	TCONS_l2_00016358	1.50596	0.00128546
	PADI3	1.50567	0.0113306
	PLAUR	1.50392	0.0184461
	ANKRD65	1.50221	0.000136177
	LINC01010	1.50109	0.00122585
	CCDC68	1.50076	0.00103756
	SHF	1.49804	0.000684009
	BRINP1	1.49296	0.0092226
	TESC	1.49282	0.00200843
	ENST00000519680	1.4893	0.000627599
	FOXQ1	1.48549	0.000118532
	RGS1	1.47925	0.00539847
	SAA2	1.4792	0.0204641
	SLC45A4	1.47884	0.000210016
	ADGRE3	1.47629	0.00232292
	SFRP1	1.47101	0.00168929
	SLC26A4-AS1	1.46921	0.000440553
	TREML2	1.46282	0.00667747
	NCF2	1.45417	0.00105162
	TPPP	1.44412	0.000439579
	NTN1	1.44226	0.0019719
	LINC02148	1.44077	0.0339612
	NTRK2	1.43653	0.000348265
	FAM83E	1.43047	0.00548466
	CLDN23	1.4198	0.00131906
	ID3	1.41423	0.00123189
	HRH1	1.41022	0.000277861
	USP30-AS1	1.41019	0.000684009
	SULF1	1.40676	0.00542843
	CYP7B1	1.39962	0.00132243
	MSMB	1.39741	0.014198
	LOC101928894	1.39155	0.0483345
	CHL1	1.38946	0.00158819
	THC2641895	1.38266	0.00270367
	SLC16A2	1.3823	0.00170755
	RUNX2	1.38207	0.000308232
	ENST00000441700	1.37885	0.0383288
	RSAD2	1.37671	0.0127008
	CFH	1.37615	0.00261878
	ENST00000559672	1.37526	0.0119064
	IL15	1.37521	0.00173979
	PPP6R1	1.37285	0.035127
	TNS4	1.37223	0.000476749
	lnc-TMEM88B-1	1.36649	0.0121484
	SLC28A3	1.36361	0.00361584
	ENST00000433873	1.36193	0.0251078
	SLC16A1	1.36053	0.0027916
	IFI27	1.35795	0.0412906
	COL8A2	1.35148	0.0199976
	IFFO2	1.3512	0.0193154
	ENST00000672016	1.34949	0.0144568
	STOM	1.34895	0.00682271
	PLA2G7	1.34658	0.00607874
	SIDT1	1.34607	0.00454154
	TMEM91	1.3393	3.9876e-05
	LTC4S	1.33874	0.000440553
	MEI1	1.33542	0.00261271
	HLF	1.33355	0.00270788
	LOC105378047	1.33096	0.0253092
	TFPI	1.32542	0.0110649
	EDAR	1.32414	0.00548466
	CEP72	1.32379	0.00394833
	ORAI1	1.32345	0.000288375
	CATSPER1	1.32304	0.00174242
	VPS18	1.32021	0.0268973
	COL4A4	1.31695	0.0295041
	IGLL1	1.31292	0.039699
	CCDC60	1.31153	0.00687621
	BATF	1.30985	0.00367519
	NPIPB2	1.30932	0.00093151
	KCNJ16	1.30575	0.030171
	lnc-CLDN24-2:3	1.30569	0.00024464
	HOXC9	1.30157	0.0323368
	BID	1.30133	0.000187592
	ASS1	1.30132	0.000486697
	IFI35	1.29271	0.00271457
	CD9	1.28958	0.00116359
	ADGRE2	1.28633	0.00577704
	PDZK1IP1	1.2819	0.0148493
	ENST00000481762	1.28014	0.0289964
	HLA-F	1.27955	0.00831583
	RAB37	1.2788	0.000176185
	GABBR1	1.27852	0.00342723
	ENST00000440589	1.27497	0.0204865
	ENST00000435988	1.27146	0.00222692
	SNORD89	1.27005	0.00225246
	CFHR3	1.26991	0.0026742
	IFI30	1.26697	0.00475187
	MAP3K14	1.26458	0.00338351
	LOC145474	1.26372	0.00953354
	SLC15A3	1.26252	0.00327557
	ENST00000669693	1.26005	0.00106487
	NFKBIE	1.2594	0.000113602
	HECW2-AS1	1.25682	0.00281343
	KYAT1	1.25642	0.00139782
	SCIN	1.25606	0.0329488
	ANXA2R	1.25205	0.00884922
	SEZ6L2	1.25163	0.0330304
	APOE	1.24995	0.0230143
	IL18R1	1.24965	0.000918356
	CD209	1.24601	0.000722907
	LMTK3	1.2419	0.00144472
	AK025047	1.24147	0.00128546
	HOXB6	1.23843	0.0354277
	CASC15	1.23781	0.0267318
	NCF1C	1.23754	0.0021472
	A_33_P3247678	1.23504	0.0417619
	PSMB10	1.2335	0.000127032
	GFRA2	1.23096	0.00232382
	KLRB1	1.22976	0.0147088
	ENST00000526512	1.22575	0.00077712
	FA2H	1.22129	0.00288123
	lnc-SUPT3H-1	1.21634	0.0114608
	ARHGAP25	1.21595	0.000308232
	CGAS	1.20796	0.0076404
	ENST00000518172	1.20784	0.00190286
	P2RY14	1.20694	0.00077712
	ENST00000660051	1.19968	0.0284946
	SH3RF2	1.19541	0.000486697
	lnc-CLDN24-2	1.19446	0.0408334
	TENT5C	1.19174	0.0384589
	RD3	1.19111	0.0031266
	SHD	1.18928	0.000501115
	CD69	1.18911	0.00307299
	SNORD66	1.18427	0.0107202
	P2RY1	1.18278	0.000409363
	SCARNA22	1.18213	0.000324749
	DRD2	1.18147	0.0187907
	ALDH1A3	1.18139	0.00064064
	HERC2P2	1.18074	0.0153264
	ALKAL2	1.18065	0.0235604
	SLFN5	1.1789	0.000266205
	ADORA3	1.17759	0.000615864
	LAT	1.17629	0.0012971
	HTR2B	1.17607	0.025774
	TNFSF14	1.17426	0.00253472
	SIGLEC10	1.17235	0.00485866
	PTGDR2	1.17146	0.00737233
	ELSPBP1	1.17011	0.0104525
	RELB	1.16841	0.000369072
	PRKD1	1.16769	0.035476
	KLHL6	1.16358	0.000166354
	CCL13	1.16254	0.0499227
	APOC1	1.16023	0.00529656
	ARHGEF6	1.15994	0.00275088
	GZMB	1.15865	0.0388657
	CD52	1.15754	0.0110681
	TMPRSS4	1.15656	0.000615864
	SNORA81	1.15484	0.000653453
	SASH3	1.15114	0.00211098
	TBC1D10C	1.15069	0.0094799
	LTA4H	1.14921	0.000140631
	LGALS12	1.14894	0.000543345
	CLDN5	1.14886	0.0211334
	OR10G2	1.14767	0.00106306
	SVOPL	1.14669	0.00306919
	KIT	1.14663	0.00760831
	F2RL2	1.14622	0.0277961
	WTIP	1.14576	0.000117462
	ICAM1	1.14559	0.0361772
	ENST00000439492	1.14531	0.000837866
	APOC2	1.1453	0.0108511
	RGS18	1.14243	0.00031241
	RARB	1.14158	0.000289294
	A_33_P3319150	1.14077	0.0209823
	A_33_P3319502	1.13997	0.00916317
	NMI	1.13803	0.000154022
	SKAP1	1.13691	0.0190009
	LOC100129034	1.13601	0.000615864
	SLC2A14	1.1318	0.00330346
	ARMH1	1.13155	0.000744522
	A_33_P3225983	1.12707	0.000548617
	TNFRSF17	1.12654	0.0319876
	C16orf74	1.12428	0.000101368
	ENST00000390604	1.12227	0.0251926
	MMP14	1.1214	0.00391552
	NFE2L3	1.12089	0.000501115
	C1QC	1.119	0.00197977
	RBM6	1.11853	0.00549903
	GPR183	1.11442	0.00877327
	BC014063	1.11364	0.0225115
	SLC27A2	1.11095	0.000961765
	MET	1.10881	0.035509
	BFSP2	1.10158	0.0383877
	LAX1	1.0978	0.0102219
	COL6A1	1.09763	0.0328406
	CPA6	1.0928	0.00200843
	PGBD5	1.09258	0.0101374
	SIGLEC6	1.09083	0.000593708
	ENST00000517495	1.08952	0.0188182
	ENST00000439792	1.08899	0.0300815
	RHOH	1.08669	0.00552868
	ENST00000438948	1.08629	0.00388563
	FAP	1.08558	0.0146038
	GATA3	1.0829	0.00765339
	OR2A9P	1.0815	0.00607552
	CD53	1.08065	0.0048635
	TREM2	1.07973	0.000722907
	LOC107984697	1.07891	0.0290797
	CMKLR1	1.07721	0.0247693
	HOXC-AS2	1.07608	0.00862429
	ZSWIM5	1.07082	0.00270013
	ENST00000666464	1.06999	0.0474037
	DDX58	1.06955	0.00529656
	GALNT4	1.0673	0.0140555
	FBP1	1.06693	0.0345646
	MZB1	1.06496	0.012124
	SLC45A3	1.0636	0.0286778
	NEK6	1.063	0.000272519
	GXYLT2	1.0627	0.000958697
	ENST00000621933	1.06092	0.00418598
	PACSIN1	1.06002	0.0116215
	ENST00000429850	1.05859	0.029193
	RFLNB	1.05762	0.00537013
	ENST00000450353	1.05739	0.000955209
	ENST00000443373	1.0572	0.00884061
	XCL1	1.05612	0.0361115
	BATF3	1.0558	0.00761461
	IRF1-AS1	1.05514	0.00034489
	KIF25	1.05512	0.00416569
	ENST00000431422	1.05436	0.0169543
	ENST00000514241	1.05433	0.0201703
	lnc-OR6B2-1	1.05388	0.00342723
	PCP4L1	1.05108	0.0041368
	RMRP	1.05092	0.0048458
	IRF1	1.04867	0.00794569
	KLRC4	1.04718	0.0253979
	GALNT5	1.04678	0.00503892
	CCNT2-AS1	1.04416	0.00982655
	SAA4	1.04394	0.0251926
	ADA	1.04381	0.00888384
	TACC3	1.04365	0.00359367
	ENST00000576751	1.04175	0.00253899
	HAPLN3	1.03919	0.0134134
	ENST00000569912	1.03743	0.0408661
	LINC02035	1.03489	0.0104667
	GMFG	1.03426	0.0015677
	BTK	1.03423	0.000596026
	KLRC1	1.03411	0.0470362
	LINC01147	1.03389	0.00715038
	PARP14	1.03229	0.0151569
	RNASE1	1.02955	0.0315648
	LOC153684	1.02742	0.00227711
	SCARNA20	1.02483	0.00321974
	DPYD	1.02481	0.00200126
	ACSL5	1.02453	0.00136045
	RAB33A	1.02401	0.00286643
	HCST	1.02312	0.00983582
	DUSP10	1.02272	0.0023142
	ENST00000634905	1.01925	0.00495606
	ENST00000494509	1.01747	0.0466773
	AMPD3	1.01346	0.0122342
	C4orf48	1.01289	0.00940273
	ENST00000495382	1.0111	0.0388808
	AK025151	1.00962	0.0318096
	SCCPDH	1.00881	0.000221386
	MSRB1	1.0088	0.00833036
	ENST00000660720	1.00648	0.0438958
	KDM8	1.0056	0.00592403
	STK17B	1.00558	0.000282347
	IL3RA	1.00477	0.0186443
	ENST00000557723	1.00399	0.0342534
	EGLN3	1.0039	0.000322607
	IL27RA	1.00314	0.0211121
	B2M	1.00305	0.00504706
	FJX1	1.00171	0.00244964
	A_33_P3280502	1.0015	0.00453628
	IFIH1	1.00044	0.0210581
	AK130387	0.999037	0.0492218
	SNORA27	0.99854	0.0260868
	S1PR4	0.998472	0.0110249
	NTF4	0.997608	0.000222765
	CLDN1	0.996085	0.0281691
	A_21_P0014465	0.993854	0.0126611
	SNORA15B-2	0.992682	0.00431338
	KCNE3	0.991655	0.00476339
	SNORA80B	0.991419	0.00280559
	CLSPN	0.990441	0.0129806
	CD300LF	0.989521	0.00154745
	C16orf54	0.98665	0.0101659
	TCL1B	0.986068	0.0211407
	NT5DC4	0.985207	0.0195542
	TYROBP	0.983795	0.00116492
	RASAL3	0.982779	0.00153983
	SERPINB2	0.982473	0.00669668
	BIRC3	0.982365	0.025343
	GLCCI1	0.982364	0.00368029
	LPCAT4	0.982312	0.0031252
	CHST2	0.982087	0.0176934
	KCNQ1	0.980215	0.0357908
	ANKRD36B	0.978777	0.000203066
	RGS19	0.978491	0.00208291
	TRAF3IP3	0.977111	0.0149828
	SNORD17	0.975202	0.00900724
	IL2RG	0.97488	0.0149828
	GAD1	0.974735	0.00618045
	PSMB9	0.973202	0.00456996
	CHI3L2	0.972747	0.0424919
	lnc-FAM55B-1	0.97184	0.00588535
	ARHGEF35	0.971407	0.00706279
	CYP4X1	0.970641	0.013433
	PIM2	0.970459	0.00494166
	TMTC3	0.970169	0.00243448
	GGH	0.969525	0.000588076
	CD3G	0.966364	0.0483034
	KLHL5	0.964354	0.000792475
	ANKRD36	0.963467	8.63051e-05
	LOC101927355	0.96221	0.00286672
	KRT19P2	0.961562	0.00936584
	MARCKSL1	0.959045	0.0180658
	TMEM98	0.958877	7.22213e-05
	SNORA55	0.958355	0.00718521
	IL17RB	0.958112	0.049543
	ENST00000655573	0.956432	0.00646392
	PUDP	0.953951	0.00448787
	TENT5A	0.953863	0.000960688
	LOC648987	0.951405	0.00406604
	RN7SL1	0.949766	0.00370039
	SNORA21	0.948975	0.0190944
	ENST00000594215	0.948466	0.012885
	DPEP2	0.946908	0.0068309
	APOBEC3G	0.946681	0.00853178
	PLPP2	0.945282	0.00569619
	SLC2A6	0.943416	0.00109762
	ENST00000562158	0.943065	0.0246858
	C1orf74	0.942693	0.00259491
	IGF2BP2	0.942405	0.0122921
	ENST00000563003	0.941621	0.00636136
	DAPK2	0.941543	0.0472223
	HLA-J	0.937894	0.0267941
	TCONS_l2_00010088	0.933489	0.000706736
	EVI2B	0.931196	0.0127099
	CD101	0.930416	0.00117998
	P2RY8	0.929947	0.0177452
	BTN3A1	0.929395	0.00636298
	CHL1-AS2	0.928049	0.00772907
	ENST00000455309	0.927776	0.0434916
	EGFL6	0.927444	0.000684009
	TCONS_l2_00014844	0.925342	0.00299556
	CXCR2P1	0.925334	0.021735
	PCCA	0.922735	0.000149965
	VAMP5	0.92231	0.0068309
	NINJ1	0.921293	0.0095065
	IL1RL1	0.919917	0.00463819
	ENST00000660773	0.919466	0.00289998
	RAB40B	0.918765	0.000556174
	GEMIN8P4	0.918693	0.00133054
	LOC729683	0.918365	0.00491632
	CALHM6	0.916098	0.0152002
	PSMB8	0.915877	0.00753723
	ENST00000652876	0.915681	0.00181963
	LOC100506098	0.915093	0.035496
	HCK	0.913984	0.0208643
	HAS3	0.911563	0.00714441
	CLNS1A	0.910407	8.42254e-05
	BAK1	0.909959	0.00543274
	EMB	0.909812	0.0187907
	OLIG1	0.909007	0.0140047
	LOC101928617	0.908552	0.00526045
	C2	0.90837	0.00513306
	LOC105374347	0.907958	0.00396004
	APOBR	0.905364	0.00213623
	HLA-DRB5	0.904784	0.0372661
	ASAP1-IT1	0.904646	0.00361045
	ENST00000444348	0.904324	0.00381496
	ENST00000542598	0.904034	0.013356
	CYBA	0.903528	0.000918356
	ENST00000457116	0.903485	0.0097513
	GPR143	0.902274	0.00715038
	BTG1	0.900833	0.0027208
	ACSL4	0.900573	0.0018269
	PTPN7	0.900428	0.00248823
	ARHGAP11B	0.898804	0.00157057
	PRR15L	0.897704	0.0031266
	SRD5A1	0.89717	0.00163434
	LCP2	0.896894	0.0133184
	MPEG1	0.894959	0.0168536
	KRT23	0.894755	0.0488527
	ENST00000416679	0.894547	0.00172882
	ENST00000425727	0.893299	0.00325536
	IFIT2	0.892731	0.0171864
	DOCK7	0.891303	0.000671827
	GPX4	0.889836	0.000481405
	CASP7	0.888739	0.00190343
	SNORD97	0.888395	0.0121517
	CCDC190	0.888182	0.0470362
	LIMA1	0.885888	0.00399289
	MILR1	0.885619	0.012671
	AK124642	0.885514	0.00989163
	PEG3	0.884831	0.0278467
	SNORD96A	0.884024	0.0218874
	ABCC5	0.882885	0.00117505
	EHD2	0.880079	0.00814687
	ENST00000378947	0.878963	0.0116486
	ENST00000649503	0.87691	0.000117462
	CNN2	0.876384	0.0364987
	ENST00000668145	0.875876	0.00116492
	CYTOR	0.875593	0.0225115
	LAT2	0.874266	0.000483618
	GGA2	0.873352	0.00077712
	HLA-G	0.873221	0.0265803
	GAPT	0.873196	0.00282379
	COTL1	0.872621	0.0059163
	TNFRSF10A	0.872265	0.0015355
	ICOS	0.872075	0.0283758
	ENST00000654726	0.868483	0.014866
	PRELID2	0.867787	0.00584893
	lnc-AC009365.3.1-1	0.866468	0.0312419
	SNORA54	0.865058	0.00501231
	SIRPA	0.86473	0.00953354
	TSPAN3	0.864666	0.0020543
	ENST00000621947	0.864628	0.0224159
	LAPTM5	0.86348	0.0127534
	GALR2	0.863267	0.030171
	FAM118B	0.863158	0.000462906
	ARRDC2	0.862925	0.0104744
	lnc-TPO-2	0.86271	0.0187554
	CAMK1	0.861257	0.0242187
	PSTPIP2	0.860848	0.0174256
	TAP1	0.860635	0.0459467
	GOLGA8Q	0.860432	0.00082151
	lnc-C2orf27B-3	0.859904	0.0487486
	LINC00484	0.859635	0.0324531
	ARHGAP15	0.859434	0.00878038
	lnc-PLEKHA5-1	0.858405	0.00253472
	EPAS1	0.857923	0.00831677
	ACOT9	0.857865	0.0123713
	EPHA4	0.856942	0.0230051
	lnc-SOD2-2	0.856262	0.00829983
	LINC02595	0.855653	0.0193154
	CMA1	0.855411	0.00853709
	ENST00000617323	0.855316	0.00236651
	GPR153	0.853172	0.015224
	SNORD29	0.852988	0.00312587
	LOC105371224	0.852276	0.0130587
	ELOVL5	0.851053	0.00390519
	GAMT	0.850787	0.0112257
	IKZF3	0.849239	0.0463484
	NPIPA5	0.848754	0.00154305
	RNF207	0.848546	0.00164781
	FAM30A	0.847688	0.0206978
	LINC00426	0.84759	0.014198
	ENST00000421406	0.846338	0.000113602
	PLAU	0.846218	0.00422545
	ENST00000507579	0.845652	0.00460313
	HLA-B	0.844585	0.041739
	ALOX5AP	0.844565	0.00890929
	PMS2P9	0.844357	0.0225115
	PRSS12	0.843988	0.00758455
	ENST00000417930	0.843741	0.0421129
	XLOC_l2_001196	0.841929	0.00586838
	POC1B	0.841639	0.000597105
	LINC00892	0.841373	0.0182096
	PLCB2	0.84079	0.00986572
	CD40	0.840213	0.00173979
	ENST00000458667	0.839774	0.00833036
	NCF4	0.839354	0.00984325
	ALKAL1	0.839166	0.0488973
	SLCO3A1	0.836386	0.00560872
	SMAD7	0.836107	0.000110432
	LOC105378941	0.83581	0.0153296
	TRPM6	0.835659	0.0107469
	NAV1	0.835647	0.0198042
	DHX58	0.835133	0.0205677
	lnc-ZWINT-1	0.834045	0.00351377
	NFIL3	0.832907	0.0344358
	SNORA14B	0.832776	0.00654319
	FAM3C	0.832607	0.00118105
	ENST00000457976	0.832094	0.000327817
	RAB26	0.832028	0.0427078
	A_33_P3253832	0.83105	0.00941984
	LGALSL	0.830575	0.0165269
	CMPK2	0.82922	0.0476587
	TTC24	0.828659	0.0438165
	ADAM28	0.825288	0.00675309
	ENST00000501448	0.824532	0.0284452
	ENST00000441309	0.823804	0.0127827
	SNORD8	0.823347	0.0172113
	PAXBP1	0.822564	0.000925313
	RNF122	0.821022	0.000510635
	LYL1	0.820877	0.0100597
	KLK10	0.81978	0.0443765
	ADAM8	0.819698	0.00713196
	ARHGEF37	0.817566	0.0146119
	ASB10	0.817427	0.00863176
	ENST00000534218	0.816609	0.00606881
	ENST00000426991	0.81655	0.0033981
	LINC00853	0.816209	0.0114136
	C1RL-AS1	0.812773	0.00177737
	ZDHHC11	0.812715	0.00634911
	SCARNA13	0.812371	0.049639
	C1QB	0.812155	0.0229855
	ANKRD36BP2	0.811944	0.000945422
	AK095971	0.810611	0.000919766
	S100Z	0.808288	0.00352324
	EPOP	0.807731	0.048078
	CCR1	0.807558	0.0342368
	TPST1	0.807494	0.000652655
	LOC284581	0.805762	0.0208211
	LY96	0.805706	0.0444027
	ENST00000390597	0.804717	0.0334813
	lnc-ARHGEF5-1:2	0.804381	0.020773
	SLC43A2	0.803179	0.00757935
	IGF1	0.801519	0.0117612
	SNORA12	0.800962	0.0348326
	lnc-C9orf152-1	0.799151	0.00836472
	lnc-CDC25A-1	0.798851	0.0117689
	FAM111A	0.79811	0.000706736
	AKAP5	0.797203	0.00433963
	SEMA4C	0.796483	0.00330205
	UBA7	0.796093	0.0163221
	LRRC8A	0.795044	0.0153593
	THC2565581	0.793582	0.00752363
	TNFRSF10B	0.793033	0.00742118
	SMCO2	0.792967	0.0092226
	SNX20	0.792833	0.0332423
	ENST00000557251	0.792136	0.0133756
	ENST00000432694	0.791636	0.0282527
	ENST00000427415	0.79109	0.00790215
	A_33_P3287388	0.791086	0.0062115
	DIPK1A	0.78942	0.000615864
	PLD6	0.787507	0.000644126
	FLT3LG	0.787366	0.00283361
	SNORA48	0.78713	0.00486037
	ENST00000562172	0.786936	0.0233174
	LINC01504	0.78603	0.00670484
	ATP8A1	0.785176	0.00694401
	TPK1	0.784623	0.00385115
	PARP3	0.784166	0.000927522
	PCDH7	0.784096	0.0143407
	CENPW	0.783719	0.00247254
	EFHD2	0.783143	0.00997081
	JAML	0.782826	0.00155834
	MFHAS1	0.782028	0.00336852
	FCRL5	0.781741	0.0182096
	TRANK1	0.781488	0.00250966
	RGL4	0.781015	0.00730396
	GPR34	0.780624	0.00963417
	OR52E8	0.780511	0.0174256
	SAV1	0.779886	0.00289953
	ZNF469	0.779811	0.0116215
	SEPTIN6	0.779233	0.00351377
	TRAFD1	0.779136	0.00137113
	ENST00000417577	0.777582	0.0175525
	DOK3	0.777494	0.00646783
	KLRD1	0.777406	0.0425661
	ATP8B1	0.777348	0.00283488
	MARVELD3	0.776442	0.000599491
	IL5	0.776088	0.0262481
	ENST00000433072	0.774997	0.014665
	CCDC144A	0.774467	0.0354508
	ADAT3	0.77424	0.000921796
	PRICKLE4	0.7741	0.0313515
	USP54	0.771491	0.00541389
	CEL	0.771312	0.00644283
	RUNX3	0.771305	0.0154397
	NRXN1	0.770971	0.0104364
	ATF3	0.77038	0.00151588
	CARD19	0.769718	0.00100225
	EBLN2	0.767818	0.0341776
	ROBO1	0.766914	0.0180009
	COPZ2	0.7668	0.00357591
	NABP1	0.76586	0.00720354
	FYB1	0.76565	0.0168746
	PIK3CG	0.7656	0.0205412
	ENST00000562905	0.764994	0.016212
	KLF17	0.764213	0.0112855
	RNF213	0.763743	0.0154397
	CXCL16	0.762889	0.0126698
	C3orf52	0.762413	0.00132523
	TCONS_l2_00000969	0.761939	0.0169841
	THBD	0.761848	0.0169094
	ARHGAP9	0.76161	0.0122469
	FAS	0.761607	0.00175043
	lnc-HPDL-1	0.760854	0.000765802
	lnc-ERI1-3	0.760832	0.0106128
	ENST00000420168	0.760798	0.0348173
	CLEC10A	0.760367	0.0321063
	CHST7	0.760169	0.0104195
	GADD45G	0.758427	0.00915882
	LOC101929174	0.758384	0.0153264
	SLC52A1	0.75832	0.0209805
	ENST00000602507	0.757561	0.0449037
	SEPTIN9	0.757253	0.00581386
	AADACP1	0.757223	0.0394185
	CLEC4G	0.756831	0.0192813
	PLEKHO2	0.756307	0.0013231
	HOXB-AS1	0.756055	0.00286643
	TRPV2	0.755727	0.0250047
	INPP5D	0.7552	0.00455836
	SNORA11B	0.754155	0.00978369
	SNORA67	0.753274	0.0190888
	ENST00000508395	0.752669	0.049641
	SLC35B2	0.752157	0.00147069
	ENST00000655229	0.751174	0.0282818
	PLEKHA4	0.750702	0.00614063
	SNORD3B-1	0.750654	0.00406604
	AUH	0.750604	0.00164781
	ENST00000459742	0.750575	0.0020351
	ENST00000664997	0.750283	0.0456296
	FLJ32255	0.749944	0.0126398
	ENST00000668003	0.749524	0.015598
	TMEM35B	0.748947	0.000548617
	CYP11A1	0.748364	0.0273989
	STAP2	0.748258	0.000898442
	MYO1F	0.747104	0.00190343
	DOK1	0.746644	0.00915124
	CCDC152	0.746513	0.000720443
	LOC105378269	0.745985	0.0371963
	ABHD4	0.745869	0.0106742
	ZNF326	0.745017	0.000501115
	GUSBP4	0.744356	0.0168693
	KIF14	0.744289	0.00917326
	ENST00000583654	0.743798	0.0134579
	EFEMP2	0.743369	0.0208026
	lnc-RP11-1105G2.3.1-4	0.743083	0.0124817
	MFNG	0.742157	0.00804555
	LIPA	0.741627	0.000870285
	ENST00000638412	0.740851	0.0125148
	CEP55	0.740819	0.00932072
	RFX5	0.74024	0.00034489
	LOC100190986	0.739381	0.048287
	IL18BP	0.738772	0.0336673
	GPR65	0.737997	0.030255
	KPNA2	0.737083	0.0126611
	ANKRD44-AS1	0.736493	0.0104525
	PDCD1	0.734779	0.0253027
	NDFIP2	0.734742	0.000754957
	SLA	0.734562	0.00981622
	GIMAP2	0.734481	0.0188793
	CD7	0.734209	0.00563913
	HSD17B11	0.733901	0.00154462
	SPIRE2	0.733897	0.00319085
	SNORA14A	0.733476	0.00422152
	ENST00000650342	0.732147	0.0411979
	SCARNA18	0.731807	0.0064511
	DMTF1	0.7318	0.00102519
	TCONS_l2_00010087	0.731709	0.0208026
	XM_011530185	0.730599	0.00997081
	HLA-DPB2	0.730017	0.0297576
	KCNG1	0.729714	0.0333746
	SNORD57	0.728859	0.0112567
	RILPL2	0.728699	0.000298389
	CCM2	0.728266	0.000223404
	CTSS	0.727787	0.0400725
	DENND4A	0.727382	0.000554647
	IRX2	0.727361	0.0100026
	LINC00504	0.727326	0.0244514
	C1orf54	0.727314	0.00419222
	CLN5	0.727028	0.00110866
	GATA1	0.726433	0.0139908
	ENST00000455124	0.72567	0.0123006
	SCARNA17	0.725438	0.0252317
	IFI27L2	0.725165	0.00613146
	CDKN2D	0.725148	0.00204365
	NAPEPLD	0.724793	0.00663958
	DDX60L	0.724776	0.0484512
	C1QA	0.723876	0.0223685
	TCONS_l2_00029341	0.723277	0.0374354
	A_33_P3327250	0.722884	0.00837098
	SNORA61	0.72247	0.00829983
	ITGAX	0.722042	0.00767059
	PRTFDC1	0.720835	0.00243343
	GUSBP11	0.720766	0.00179191
	LINC01667	0.720508	0.0018269
	H1-5	0.720063	0.00186222
	DLG5-AS1	0.71972	0.00600586
	FUOM	0.71938	0.00654319
	SNORA62	0.719276	0.0016417
	OSMR	0.716481	0.0195876
	PYROXD2	0.716297	0.00160411
	STAT4	0.715648	0.00956385
	KRT19	0.715483	0.0450532
	PTPRK	0.715448	0.00286643
	A_33_P3241596	0.714916	0.0237652
	JPH4	0.714912	0.00537751
	NFAM1	0.714901	0.027514
	GUSB	0.714397	0.0010123
	SNORA11C	0.713763	0.00571247
	ZDHHC11B	0.713278	0.00137135
	LPXN	0.713186	0.0251926
	DA666023	0.712885	0.0472223
	AF416714	0.712807	0.0358983
	lnc-EGFL7-1:3	0.712734	0.0108006
	ITGAM	0.711248	0.00602306
	C20orf96	0.710879	0.00621643
	CTSL	0.710181	0.00249538
	ENST00000485282	0.709516	0.0237772
	MPP7	0.708864	0.0079159
	lnc-PLTP-1	0.708487	0.032382
	SERPINB10	0.706559	0.0418186
	FCGRT	0.706196	0.00288725
	SNORA63	0.706147	0.00199628
	HCLS1	0.704332	0.036497
	MC1R	0.703591	0.00195882
	FES	0.703013	0.00533906
	THC2524986	0.701115	0.00760831
	DENND3	0.701053	0.00115135
	ENST00000526810	0.699374	0.000434673
	H2AC16	0.699279	0.0198042
	HMGB3P1	0.699253	0.00876396
	ENST00000581657	0.698451	0.0318096
	SNORA74B	0.697887	0.00173044
	SCARNA12	0.697398	0.0112257
	TNFRSF25	0.697118	0.00190915
	NBPF3	0.696623	0.0454348
	ASRGL1	0.696619	0.00305399
	TRIM17	0.696502	0.0364365
	M15530	0.696466	0.0270232
	CUL9	0.696031	0.00137135
	SGO2	0.695809	0.00654319
	SNORA68	0.695167	0.0443916
	ZGRF1	0.694146	0.00463819
	ENST00000509295	0.693827	0.00689439
	ENST00000411694	0.69331	0.0226673
	ENST00000413145	0.69322	0.0212075
	SNORA46	0.69239	0.00475878
	CKB	0.692356	0.0122337
	GIPC2	0.692172	0.00272003
	TCONS_l2_00026389	0.690579	0.00351142
	APOBEC3C	0.689588	0.00726538
	RAB34	0.689522	0.00250431
	ASPH	0.689409	0.000348265
	TK1	0.688923	0.00328566
	EXOSC6	0.688844	0.0219135
	LOC100131257	0.688714	0.00664091
	A_33_P3244834	0.688373	0.030387
	ENST00000669799	0.688183	0.035725
	ST6GAL1	0.688058	0.0339224
	ARHGAP45	0.687634	0.00176548
	ITPR3	0.687519	0.0241492
	SAP25	0.687402	0.0261656
	AK130932	0.687259	0.0116077
	A_24_P229726	0.687195	0.00889453
	ENST00000559841	0.68703	0.0141307
	lnc-HNRNPA3-1	0.686182	0.0346145
	RTN2	0.685387	0.00316361
	LINC01013	0.684999	0.000548617
	CAMK1D	0.684945	0.010644
	ZC2HC1A	0.684603	0.0123213
	ENST00000458666	0.684105	0.0110596
	H4C15	0.683639	0.00131391
	LINC02362	0.683434	0.0217615
	TNFAIP8L1	0.683366	0.0103336
	RABL2B	0.683304	0.0283941
	CDKN2AIP	0.683151	0.0459449
	GLRX	0.682647	0.00436876
	LOC374443	0.682149	0.014864
	ENST00000568421	0.681528	0.0188793
	lnc-SPIRE2-1:1	0.68134	0.0117612
	SCARNA16	0.680863	0.0172349
	CCDC71L	0.679773	0.0170713
	A_21_P0014907	0.67934	0.0127534
	LOC105377016	0.678607	0.0169543
	FGR	0.678394	0.00259439
	RNA5-8SN5	0.678257	0.00200126
	MICB	0.677903	0.0162721
	PTCHD4	0.67783	0.0104686
	EDNRA	0.677826	0.0112257
	SNORA80A	0.677797	0.00116359
	FAM110B	0.67666	0.019847
	BICC1	0.675417	0.0297369
	THRA1/BTR	0.674998	0.0219526
	SNORA79	0.67498	0.0125654
	AHR	0.674953	0.00190473
	STIL	0.674943	0.00925115
	DNM1P46	0.674776	0.00305371
	ENST00000508955	0.674302	0.0353412
	RASA3	0.672958	0.00841942
	SFXN3	0.672524	0.00615297
	FAM111B	0.671969	0.0116584
	ENST00000563684	0.671486	0.00336143
	ENST00000621154	0.670692	0.0119482
	TCONS_l2_00019714	0.670314	0.0451009
	LP895725	0.670055	0.0126922
	H3C15	0.669511	0.00530747
	PTPRC	0.668574	0.0223475
	KIF23	0.668374	0.0154503
	CYTH4	0.66668	0.0137918
	ENST00000454234	0.666138	0.0186443
	PLXNC1	0.66545	0.0174176
	LOC100506100	0.665095	0.00375998
	ST8SIA4	0.664203	0.0182671
	DACH1	0.663816	0.0307551
	ITGA10	0.663162	0.0480508
	DLG5	0.662979	0.0068309
	TRIM22	0.661913	0.0114136
	LINC01587	0.661773	0.00863176
	lnc-NDUFV2-1	0.661176	0.0206398
	KCNT1	0.661063	0.0102485
	UBASH3A	0.660842	0.0112257
	ENST00000454490	0.660736	0.0187564
	SCARNA8	0.660698	0.0115726
	ELF4	0.657889	0.00497343
	E2F2	0.657786	0.00877327
	ARHGAP23	0.65716	0.0100079
	ENST00000431359	0.656945	0.00208291
	ENST00000648110	0.656865	0.0172987
	LINC02226	0.656833	0.0392995
	GCH1	0.656755	0.00121357
	AK097991	0.656143	0.0464533
	TRAF4	0.655951	0.00935285
	ENST00000650850	0.655831	0.0266283
	SNHG32	0.65567	0.0233201
	TTC12	0.655484	0.0346744
	SMIM1	0.655452	0.0280552
	LNCSRLR	0.654574	0.0162552
	lnc-AC110619.2.1-1	0.653788	0.0072768
	SCARNA3	0.653742	0.024774
	CCNB2	0.653546	0.00116359
	SNTG2	0.653025	0.0384309
	SLC15A1	0.65203	0.0175398
	MTUS1	0.651797	0.00136066
	CNRIP1	0.651738	0.00809683
	SCARNA11	0.651702	0.0273665
	GUSBP10	0.650739	0.00999188
	LST1	0.650705	0.0454348
	TAPBP	0.650449	0.00184484
	ITGB8	0.649964	0.0207283
	APBB1IP	0.649322	0.0195884
	ENST00000498397	0.648951	0.0145436
	EFNA1	0.648828	0.00286643
	ENST00000589177	0.648593	0.00647845
	A_33_P3345638	0.6484	0.0347817
	lnc-NDUFV3-1	0.648339	0.0427142
	DLGAP5	0.648209	0.00729804
	MAP3K8	0.647781	0.0269155
	ST8SIA6	0.647778	0.0356938
	CEP19	0.647728	0.0174461
	SMAD1	0.647674	0.00071786
	PMS2P4	0.647269	0.000440553
	PADI2	0.647146	0.00620204
	NBPF1	0.646937	0.00205937
	H4C9	0.646733	0.000516288
	SPDYE5	0.646719	0.00248989
	LOC105372908	0.646612	0.0161521
	GEN1	0.646377	0.00272259
	BIK	0.646118	0.0212107
	PTPN22	0.645464	0.00289953
	DAPK1-IT1	0.645437	0.0169437
	APOBEC3F	0.645079	0.0044473
	GCA	0.644655	0.000808156
	ATF7IP2	0.644583	0.00261271
	RNVU1-18	0.643878	0.00787423
	DSE	0.643698	0.00119662
	B3GALT5-AS1	0.643625	0.0135408
	C4orf33	0.643568	0.00700642
	MAT2B	0.64289	0.00178469
	C1QTNF1-AS1	0.642634	0.0347638
	DRAIC	0.642476	0.0104364
	NXN	0.641845	0.0105347
	GFRA3	0.641776	0.0447521
	lnc-ATAD5-3	0.641589	0.0451009
	LURAP1	0.640995	0.00668992
	SLC39A1	0.640489	0.0049264
	lnc-SLC4A1AP-1:8	0.639306	0.0470037
	TMEM198B	0.638856	0.0312401
	GRK5	0.638118	0.00678114
	SPI1	0.636411	0.0139087
	TLR4	0.636224	0.0113978
	SLC49A4	0.635484	0.0287667
	OLFML2A	0.635464	0.0174176
	GCNT2	0.634872	0.00171186
	TCONS_l2_00026192	0.634148	0.00066324
	SNORA38B	0.633872	0.019838
	APCDD1	0.633714	0.00635704
	CDCA2	0.633655	0.0247693
	CALML4	0.633553	0.0107469
	MEIS1	0.632142	0.00255065
	TRPM4	0.631969	0.0146237
	A_33_P3233000	0.63183	0.0475223
	RGS13	0.631397	0.022804
	ENST00000521482	0.631256	0.0479707
	FTSJ3	0.631027	0.0105866
	LINC01081	0.630486	0.0185399
	CLEC4A	0.630312	0.014407
	ACAP1	0.630014	0.0341563
	APOBEC1	0.629545	0.0225142
	PCED1B-AS1	0.6293	0.00285013
	GFI1	0.629254	0.0241326
	ENST00000524987	0.629158	0.0110947
	OAF	0.62913	0.0223475
	ENST00000496733	0.629123	0.0167061
	SH3PXD2B	0.628093	0.0318162
	PLSCR3	0.626938	0.00916057
	SAMD12	0.626928	0.00475852
	LOC112268349	0.62623	0.0191281
	NFATC2	0.625775	0.00485866
	MIR29B2CHG	0.625026	0.0126611
	SNORA49	0.62469	0.0101677
	KIAA1586	0.622646	0.00448725
	lnc-THEMIS-1	0.622587	0.0230624
	lnc-ACTL7B-1	0.622361	0.035315
	SGMS1	0.622077	0.00168501
	ZNF267	0.62136	0.00252201
	MIR4422HG	0.620534	0.0189796
	ODF3L2	0.619307	0.0332423
	PPARG	0.619204	0.0332423
	AK054980	0.619088	0.0310739
	SNORD38A	0.618709	0.00278345
	SLC22A5	0.618377	0.0169634
	CEP78	0.618161	0.00334614
	EXOC3	0.618139	0.000925313
	lnc-ACOT9-2	0.618011	0.044797
	DTX4	0.617916	0.0182096
	DBR1	0.617342	0.00210648
	IL4R	0.616992	0.0466395
	B3GLCT	0.615273	0.0451009
	UFD1	0.615159	0.0159339
	AY444749	0.615145	0.0244844
	DBNDD2	0.614492	0.0220041
	ENST00000424982	0.613971	0.00577704
	HIBADH	0.613337	0.00137135
	LBHD2	0.613304	0.0210581
	A_33_P3407826	0.613124	0.0204641
	MAN2B1	0.612943	0.00760234
	HEXA	0.612678	0.00853733
	CHST1	0.612573	0.021645
	A_24_P818268	0.612562	0.024771
	H4C12	0.612108	0.00236651
	PREX1	0.61188	0.0290933
	A_33_P3228499	0.611737	0.0143496
	GSDMD	0.611554	0.0116215
	OXER1	0.611226	0.0134735
	CARD8-AS1	0.61111	0.00288013
	STX12	0.610781	0.00233347
	LINC02280	0.610606	0.0249397
	ZDHHC7	0.610358	0.00460313
	VWA5A	0.610069	0.00388563
	A4GALT	0.610018	0.0131618
	TUSC2	0.609974	0.000707437
	SSBP2	0.609971	0.00361584
	PBK	0.609502	0.00170755
	SMG1	0.608908	0.0108792
	SNORA19	0.608781	0.000966164
	IGF1R	0.608673	0.0417911
	BRIP1	0.608388	0.000749491
	H4C5	0.607529	0.00116492
	CD84	0.60749	0.0318592
	GDNF	0.607015	0.0374252
	C9orf40	0.606899	0.000603679
	PPIAL4G	0.606758	0.0336673
	AURKAP1	0.606307	0.0278529
	AK022255	0.606164	0.00945834
	CDKN3	0.60611	0.00160411
	TCF4	0.60589	0.00427154
	AK125613	0.605824	0.00410086
	ENST00000566714	0.605747	0.0461067
	SNORA30	0.605097	0.03202
	lnc-HDDC2-3	0.605093	0.0451039
	ENST00000444482	0.605011	0.0261483
	UBE2C	0.604936	0.00657471
	LINC00842	0.604674	0.0113545
	ENST00000568496	0.60336	0.00253645
	FUT8	0.603328	0.0144587
	ETS2	0.602247	0.0222688
	TMEM268	0.602127	0.00624307
	ATP8B2	0.602017	0.0134389
	ENST00000423020	0.600969	0.029899
	CENPF	0.600654	0.0197014
	RIN2	0.600384	0.00249538
	SIX2	0.599782	0.0364878
	NEK2	0.599523	0.0048635
	CERS2	0.598809	0.0151941
	AJUBA	0.598804	0.00237791
	SNORA44	0.598787	0.0451368
	ZNF219	0.598647	0.00323903
	LGALS2	0.596184	0.0207662
	DHRSX	0.596116	0.00410086
	CADM1	0.595744	0.014864
	NPIPA2	0.595458	0.0452529
	HERC2P11	0.59531	0.0339467
	SNORD48	0.594899	0.00807082
	IKZF1	0.594039	0.0268973
	KCNJ2-AS1	0.594022	0.0343724
	ENST00000594927	0.593967	0.019958
	NSMCE1-DT	0.593587	0.0035795
	BG927974	0.593577	0.04061
	C9orf153	0.59294	0.0374653
	CTSO	0.592885	0.00272003
	VPS13C	0.592124	0.0236838
	GNG10	0.591842	0.00248425
	lnc-MRPS17-1	0.591572	0.0398723
	SCARNA4	0.591307	0.0175754
	RRAS2	0.590777	0.000926134
	LOC105376921	0.590283	0.0100597
	EXT1	0.589533	0.0165269
	AF314543	0.589057	0.0380433
	PKIA	0.588488	0.0102265
	NTNG2	0.587767	0.00537751
	TCONS_l2_00025953	0.587658	0.0476172
	ENST00000567396	0.586527	0.0272685
	INE1	0.586273	0.022241
	LOC100996720	0.586249	0.00143592
	ENST00000654214	0.585638	0.0383649
	TNFAIP8L2	0.585586	0.0139469
	TNFSF10	0.585101	0.0253472
	CLUAP1	0.584722	0.043543
	LRP12	0.583752	0.0268679
	LNCTAM34A	0.583652	0.00821971
	NUSAP1	0.583278	0.000427091
	PABPC1L	0.583207	0.0206021
	lnc-PIWIL4-4	0.582844	0.0175923
	COX10-AS1	0.582658	0.0191638
	ENST00000560743	0.582306	0.0178639
	ENST00000556225	0.58218	0.0297369
	ACADSB	0.581763	0.0456143
	ENST00000506394	0.580511	0.00161303
	GPR39	0.580123	0.0304266
	ACIN1	0.579952	0.0254391
	DIAPH3	0.579571	0.0200206
	LOC102724491	0.57927	0.0122049
	INKA1	0.579	0.00526336
	PARGP1-AGAP4	0.578693	0.035272
	CCNA2	0.578572	0.0284188
	FAM157B	0.578177	0.0161113
	RTN4R	0.578057	0.00180408
	GUSBP2	0.577919	0.0364727
	ENST00000514452	0.577742	0.0482096
	FN3KRP	0.577616	0.00253645
	KNSTRN	0.576829	0.00609772
	JDP2	0.576651	0.0205756
	KIF2C	0.575956	0.0154641
	RRAS	0.575923	0.0366906
	ST6GALNAC2	0.575351	0.00613815
	PRODH	0.575054	0.0167657
	JAK3	0.574872	0.0283941
	A_33_P3274428	0.574687	0.0336045
	BTG3	0.573949	0.00410053
	TPCN2	0.573884	0.020605
	SNORD15B	0.573195	0.0166385
	OCIAD2	0.573143	0.000864585
	SNORA3A	0.573049	0.0265803
	ASCC3	0.572941	0.00280533
	HELLS	0.572568	0.0206021
	MPHOSPH9	0.57254	0.0120213
	TMEM19	0.571996	0.00328843
	TEDC1	0.571259	0.0187642
	ENST00000418292	0.571221	0.0178311
	ENST00000451823	0.570777	0.0170713
	CARD16	0.570761	0.000870911
	lnc-RASGRP1-5	0.570684	0.015074
	FGD3	0.570221	0.0079847
	ZFC3H1	0.570205	0.00523129
	FAM78A	0.569622	0.0251977
	NFATC1	0.569396	0.0201939
	ATP11C	0.569296	0.00881543
	ATP2C1	0.568948	0.00529656
	PDE6G	0.568216	0.0316431
	IL2RA	0.568018	0.0174996
	SNORA5B	0.567848	0.0177452
	ENST00000506465	0.567501	0.039704
	RHBDD2	0.567226	0.00560872
	PTPN6	0.567006	0.00117505
	SIGLEC7	0.566697	0.0131562
	HMGB3	0.566677	0.0220153
	PMEL	0.566419	0.00681235
	lnc-TRPM7-1	0.565948	0.0208026
	MAD2L1	0.565918	0.00164781
	ENST00000506791	0.565569	0.026334
	CTSZ	0.5651	0.0302286
	TMC8	0.565025	0.0193489
	BOLA2-SMG1P6	0.564688	0.0188902
	CMIP	0.564481	0.0248306
	CAVIN2	0.564173	0.043543
	NPIPA8	0.564159	0.0229526
	RASSF6	0.564063	0.00916317
	lnc-ZNF484-1:1	0.563439	0.0184554
	lnc-VWA5A-1	0.563341	0.0335258
	TMEM51	0.562418	0.0196577
	SLC2A3	0.562217	0.00661873
	TIMP4	0.561708	0.00548991
	GAS2L3	0.561411	0.0167674
	TCONS_l2_00000962	0.561394	0.0195357
	DGLUCY	0.560608	0.00275406
	STAP1	0.560278	0.0139734
	RNF19A	0.560255	0.025098
	SIMC1	0.560162	0.00343793
	ANP32A-IT1	0.560097	0.0114223
	TRIM34	0.55997	0.00381719
	RNF166	0.559613	0.000806779
	TP63	0.558346	0.003013
	IFNGR2	0.558301	0.00529616
	CD300A	0.558024	0.0104364
	PRAM1	0.557416	0.0218095
	HSH2D	0.557339	0.0170713
	LOC105377979	0.556098	0.00505105
	NEU1	0.55576	0.0025745
	ENST00000564646	0.55553	0.0248306
	TCONS_l2_00003553	0.555456	0.00468353
	SRSF11	0.554947	0.00279589
	SERTAD4-AS1	0.554886	0.0191618
	AGAP11	0.554461	0.0186908
	H4C6	0.554233	0.00641892
	H2AC13	0.553789	0.00726538
	CENPC	0.553783	0.00260179
	CKS2	0.553649	0.00781576
	ENST00000430111	0.553257	0.0268299
	ANKRD36C	0.553005	0.0233295
	UBALD2	0.552308	0.00884061
	MID1	0.552161	0.0299447
	AURKA	0.55155	0.044487
	ENST00000566446	0.550791	0.0107888
	SLC25A6	0.55052	0.0120213
	CERNA2	0.550512	0.00503908
	SNORA20	0.550356	0.0129806
	ECT2	0.550317	0.0198638
	ENST00000580121	0.550301	0.0112116
	CDC25C	0.549915	0.00583698
	ECE1	0.549862	0.0410012
	TRAF5	0.549853	0.0373616
	MGC4859	0.549339	0.00453455
	MTRES1	0.549303	0.000203066
	PDE4D	0.549226	0.00659834
	ENST00000486956	0.549128	0.00560994
	LAIR1	0.548715	0.00961336
	FLI1	0.548488	0.0194092
	H3C2	0.547991	0.00550997
	APOL3	0.547643	0.0133819
	NDC80	0.547563	0.0169466
	TCONS_l2_00025688	0.547523	0.0324639
	ADAM9	0.547443	0.00872551
	GOLGA8T	0.54735	0.0438191
	ARHGAP22	0.547289	0.0252577
	USP35	0.54694	0.00722364
	MTF2	0.546568	0.00111546
	OSM	0.545751	0.0148697
	SCPEP1	0.545	0.0180086
	LINC00944	0.544968	0.0493365
	HCFC1R1	0.543916	0.000483618
	GMPR	0.5438	0.0230624
	CASP3	0.543325	0.00259959
	SLC46A3	0.543182	0.00418039
	LOC101929506	0.542674	0.0410552
	AK130189	0.54254	0.0335657
	ENST00000390346	0.542425	0.00748235
	LOC100132077	0.54224	0.00685335
	ATL2	0.54191	0.00282309
	HJURP	0.541895	0.00449859
	lnc-RP11-404P21.6.1-2	0.541798	0.0187358
	LINC-PINT	0.541725	0.00115373
	SYCE3	0.541533	0.0474156
	BCL6	0.540585	0.0452529
	IL15RA	0.540419	0.00346532
	SNORA57	0.540033	0.0202731
	VSNL1	0.539485	0.0127636
	ARHGEF5	0.539292	0.0431908
	lnc-CEP152-1	0.538756	0.0438568
	CASP1	0.538585	0.00209139
	KLHL21	0.538585	0.0140024
	CCDC32	0.538275	0.0331687
	ARGLU1	0.538088	0.01732
	TOMM40L	0.536903	0.00424551
	IFNGR1	0.536627	0.00668992
	ENST00000572343	0.535247	0.0296716
	ENST00000532759	0.535185	0.0249364
	FRYL	0.534823	0.0102326
	ZBTB37	0.533728	0.026398
	LOC100129455	0.533535	0.0244308
	ENST00000543604	0.533026	0.0126039
	ENST00000561392	0.532539	0.0227599
	ENST00000433260	0.532428	0.0284514
	SATB1-AS1	0.530991	0.0334547
	ERI1	0.530929	0.0391027
	HLA-A	0.530842	0.0251977
	CXorf21	0.530732	0.0291723
	IQGAP3	0.530712	0.0248112
	RASL11A	0.530113	0.0064254
	ENST00000665399	0.529985	0.0125645
	HIGD2A	0.529913	0.00250188
	A_33_P3285371	0.52963	0.0213806
	PLA2G6	0.52961	0.0145747
	GOLGA8R	0.529533	0.0103047
	THC2479978	0.529402	0.03904
	ENST00000382641	0.529023	0.0167248
	PGLYRP1	0.528474	0.0211613
	SIGLEC16	0.527813	0.0161113
	ENST00000571113	0.527674	0.0290105
	ENST00000431722	0.527673	0.00621595
	ENST00000504733	0.527615	0.00593734
	lnc-PIK3CG-2	0.52673	0.0447489
	PTTG1	0.52646	0.00165173
	ENST00000563495	0.526454	0.0470362
	JAZF1	0.526201	0.017621
	BACE2	0.525685	0.00634968
	LOC729218	0.52493	0.0297204
	SNORA1B	0.52418	0.0181926
	BRD7P3	0.524117	0.0341565
	ENST00000421078	0.523903	0.0010555
	THC2569478	0.523896	0.0057827
	PECR	0.52378	0.00256577
	MICALL2	0.523666	0.00598848
	AAMDC	0.522985	0.0157073
	TENM3	0.522946	0.0225027
	ENST00000466692	0.522894	0.0297576
	TBC1D1	0.522561	0.000664544
	IFI27L1	0.521623	0.00269695
	GPR132	0.521306	0.0453859
	SUSD1	0.521247	0.0201841
	PARP8	0.520548	0.00476339
	TCONS_l2_00023776	0.520525	0.0464933
	MBNL1	0.519114	0.0023354
	CORO1A	0.518172	0.0402049
	GLB1	0.516636	0.0104364
	SNORD26	0.516278	0.0169813
	AP2M1	0.51611	0.00581517
	IKBIP	0.515638	0.00564057
	A_21_P0014766	0.515579	0.0107708
	VANGL2	0.515519	0.0448656
	RAB3IP	0.515113	0.0281651
	ARHGEF19	0.514876	0.0336877
	CDC42EP1	0.514615	0.0423108
	ENST00000655333	0.514051	0.0174409
	CCDC71	0.514	0.0356938
	ACBD5	0.513968	0.0123684
	ENST00000420579	0.513882	0.0199976
	ENST00000606102	0.513712	0.00853733
	EPB41L2	0.513533	0.0102819
	A_33_P3325826	0.513416	0.0418058
	CMTM3	0.513161	0.0205088
	IFNAR2	0.512524	0.00337453
	UBE2T	0.512499	0.0186494
	lnc-CLEC18B-1	0.512253	0.0282239
	GSTO1	0.511619	0.00210648
	RBM15	0.511385	0.0216362
	C11orf72	0.510708	0.0445262
	LOC100506585	0.510455	0.00667747
	SIPA1L1	0.510383	0.00271795
	VASP	0.510228	0.0168059
	lnc-F8A2-2	0.510094	0.0448614
	DYNC1LI1	0.509115	0.012267
	BIRC5	0.509003	0.0187545
	HSPG2	0.508962	0.0488937
	NUP50-DT	0.50887	0.0194801
	lnc-FAM53A-1	0.508737	0.00216802
	CECR2	0.508733	0.037227
	AFF1	0.50855	0.0220641
	ANKRD44-IT1	0.508506	0.029261
	SNORD12B	0.508461	0.044533
	SNORD95	0.508443	0.0132192
	NADK2	0.507495	0.0124518
	SNORD83A	0.506378	0.0296646
	XPA	0.506359	0.025893
	CCNB1	0.506064	0.0295012
	KCNAB2	0.505832	0.013514
	IFI16	0.505521	0.0168522
	TCONS_l2_00006125	0.5055	0.0162433
	H1-3	0.505329	0.0430032
	ENST00000542248	0.505038	0.0204641
	KIF20A	0.504799	0.0432845
	VIPR2	0.504379	0.0127205
	IL9R	0.503728	0.030341
	IQCK	0.503004	0.0212102
	LSP1	0.502719	0.0159858
	PLOD2	0.502206	0.0252573
	HMGB1	0.501713	0.00571247
	STAT5A	0.501339	0.0335394
	PTTG2	0.50103	0.00444494
	ADGRG2	0.500728	0.0368384
	ENST00000399411	0.500723	0.00501152
	ASPM	0.500531	0.0291929
	MAN1A1	0.500471	0.0251744
	ENST00000534587	0.500294	0.0455276
	lnc-SMYD1-1	0.49974	0.035476
	PKN3	0.499373	0.00550997
	XLOC_l2_007656	0.499332	0.0195449
	A_33_P3240158	0.498862	0.0214396
	HMGN4	0.498374	0.00159577
	LOC285095	0.49837	0.011124
	RANGRF	0.498273	0.0434513
	UBE2Z	0.49807	0.0217165
	BMF	0.497824	0.0111922
	lnc-TRMT2B-1	0.497612	0.0460032
	SKA1	0.497533	0.0472585
	lnc-C6orf146-1	0.497274	0.0151532
	NUP50	0.497226	0.0102307
	TCONS_l2_00008487	0.496919	0.0371594
	THC2700292	0.49673	0.0220142
	PHLDA3	0.496728	0.014864
	UBE2CP5	0.496585	0.00761461
	TAPBPL	0.496574	0.0469466
	LSR	0.496387	0.0189645
	RAC2	0.496035	0.00621643
	CYFIP2	0.495497	0.0377983
	ARRB2	0.495206	0.0037579
	TMEM229B	0.495181	0.0257712
	HAUS8	0.495064	0.00666926
	NYNRIN	0.493493	0.0242408
	H3C11	0.492593	0.0040175
	LOC100240735	0.492191	0.0167061
	KIFC1	0.491486	0.0171638
	A_21_P0014095	0.491377	0.027857
	ZNF195	0.491202	0.000477677
	HSBP1L1	0.49078	0.043493
	lnc-CBLB-1	0.490416	0.0249397
	CTNS	0.490301	0.00174241
	H2AX	0.490237	0.0207662
	CCNL1	0.489588	0.0208643
	DBF4	0.489585	0.0144587
	SLC39A6	0.489266	0.0204959
	TGFBR1	0.488933	0.0373616
	SNORA37	0.488357	0.00907547
	GTF2I	0.487755	0.00526045
	ITPRIPL1	0.487693	0.00966253
	TTL	0.487155	0.0365323
	CLDN16	0.486617	0.0450121
	CHST15	0.486214	0.028344
	TRAIP	0.485849	0.0103718
	NICN1	0.485482	0.0056446
	MAN1C1	0.485255	0.0283941
	TMEM106C	0.484889	0.00184484
	ZNFX1	0.484745	0.0487215
	ID2	0.484173	0.0384684
	TLK2	0.484163	0.00350572
	SNX5	0.48406	0.00122752
	NF1P2	0.483396	0.0115385
	KLRG1	0.483046	0.0308097
	SLC30A7	0.482899	0.0207696
	ENST00000555294	0.481453	0.0223685
	MBTPS1	0.481208	0.00940561
	HAUS4	0.481054	0.00610056
	CYLD	0.480633	0.0276254
	ZNF532	0.480246	0.00480456
	TCF7L2	0.479833	0.0442855
	KLC4	0.479361	0.0209749
	KLRA1P	0.479157	0.00542159
	ITGB3BP	0.478935	0.0128398
	ATP2A3	0.478662	0.0411979
	F7	0.478341	0.042695
	IGSF6	0.477839	0.0368274
	GALC	0.477658	0.0160066
	CCDC106	0.477088	0.00591279
	HMMR	0.476999	0.0134372
	MCTP1	0.476866	0.0282291
	FNIP1	0.475486	0.00477228
	MTFR2	0.474589	0.0331434
	LOC403312	0.474461	0.0209015
	PMS2	0.474397	0.0151532
	LOC731075	0.474225	0.0428491
	ZNF511	0.474203	0.0116954
	RACGAP1P	0.474123	0.0279498
	MMD	0.474075	0.0263461
	ENST00000633522	0.474074	0.0492218
	FUNDC1	0.473671	0.00647845
	DENND4C	0.473617	0.025776
	BBS4	0.47358	0.00170084
	RCN1	0.473008	0.0324639
	APPL2	0.47244	0.0225273
	PLEKHA1	0.47241	0.00921648
	LOC606724	0.472206	0.0499601
	PSME1	0.471772	0.0249397
	SMCR6	0.471692	0.0277116
	SPR	0.47121	0.00064064
	C17orf75	0.470264	0.00477793
	ANXA4	0.470119	0.0126611
	PDHA1	0.470104	0.033388
	PTPRE	0.469962	0.0220641
	RALGDS	0.469725	0.00480456
	SMYD4	0.469299	0.0133302
	TRIM11	0.469231	0.0208643
	CASP6	0.468412	0.00569597
	LINC01578	0.468114	0.0191218
	EID3	0.468016	0.0270232
	PIK3CB	0.467898	0.00592224
	ENST00000436601	0.46748	0.00077712
	ENST00000435469	0.466903	0.00341532
	ENST00000433151	0.466704	0.00929304
	ASAP1	0.466425	0.0261587
	CARD17	0.466289	0.036497
	MIR4435-2HG	0.465506	0.0215987
	MTSS1	0.465359	0.00548466
	ERVW-1	0.465277	0.0395276
	ENST00000451766	0.463798	0.0148493
	PRC1	0.463686	0.0323338
	NUF2	0.463252	0.0290158
	BUB1	0.463207	0.0383333
	CENPA	0.462244	0.0100706
	CKS1B	0.461607	0.00425768
	FANCI	0.461377	0.027435
	ENST00000420902	0.461293	0.0224982
	H3C13	0.460665	0.00981476
	SGO1	0.460455	0.0400907
	SMIM3	0.460266	0.025318
	NAPG	0.460108	0.00128546
	MIR205HG	0.45962	0.0450914
	DENND6A	0.459231	0.00175483
	GLS	0.458964	0.0232137
	H2BC6	0.457838	0.0490561
	SEC62	0.45741	0.035315
	S1PR2	0.457312	0.0336682
	ESCO2	0.45728	0.0242482
	LOC102724036	0.456661	0.04658
	DTNBP1	0.456572	0.0178311
	AMZ1	0.455874	0.0169804
	NPHP3	0.454979	0.0132616
	ACD	0.454412	0.00318199
	LINC02446	0.45381	0.0367732
	ENST00000663051	0.452821	0.0179311
	ENST00000670978	0.452677	0.035427
	FANCE	0.45253	0.00519135
	DPY19L1P1	0.452265	0.00549903
	THC2520108	0.451535	0.00782932
	RIF1	0.451238	0.00175043
	SEPTIN7P2	0.450332	0.0140591
	lnc-ASF1A-2	0.450205	0.0233948
	SNORD68	0.450148	0.0223065
	GPCPD1	0.450074	0.0259135
	N4BP2L1	0.449689	0.0171066
	FAM13B	0.449658	0.00207758
	LSM8	0.449549	0.00166975
	ENST00000412709	0.449387	0.0120479
	SRSF3	0.449129	0.014198
	STAG3	0.448772	0.00552823
	PHF20L1	0.448667	0.0171576
	MELK	0.447653	0.0285538
	NUDT7	0.447343	0.0238548
	LINC00407	0.447157	0.0452267
	TRPM7	0.447098	0.0126611
	MAN1A2	0.44688	0.0200388
	SYNGR2	0.446731	0.0497075
	ZBTB44	0.446625	0.0465156
	CORO7	0.446563	0.00824167
	TMEM273	0.446308	0.0468227
	ENST00000607654	0.445427	0.0426354
	BUB1B	0.445353	0.0265309
	LRP2	0.445059	0.0443727
	H3C10	0.444708	0.0206398
	ENST00000548731	0.444605	0.0297576
	MMP28	0.443885	0.0327466
	lnc-GGTLC1-1	0.443782	0.0420571
	HCG4B	0.443557	0.0259148
	PRKXP1	0.44319	0.042217
	ENST00000562393	0.443162	0.0204641
	XRCC4	0.443057	0.0129806
	UQCRC1	0.443012	0.00946837
	OR2A20P	0.442997	0.037772
	PHTF1	0.442783	0.0187642
	SPAG5	0.441846	0.0384148
	A_33_P3256355	0.441805	0.0396164
	PRPF40A	0.441316	0.0459361
	TTK	0.441034	0.0185935
	MRPL28	0.440478	0.0258182
	ENST00000569088	0.43965	0.0348737
	PMS2P7	0.439631	0.0219932
	ENST00000501440	0.439396	0.00739671
	ST3GAL2	0.439074	0.0141984
	ENDOG	0.438886	0.0144839
	lnc-CTBP2-2	0.438858	0.0421429
	MRPS6	0.438764	0.00776808
	ENST00000447193	0.43876	0.000434673
	ENST00000552545	0.438274	0.0124518
	lnc-SMAD6-1	0.438241	0.0383333
	SF3B1	0.438228	0.00549903
	LOC401261	0.438218	0.039416
	NAT1	0.438092	0.00632782
	HERC2	0.438056	0.0471168
	CHTOP	0.437859	0.0438232
	PLCG2	0.437847	0.0142266
	ENST00000470810	0.437759	0.0482613
	A_33_P3229037	0.436916	0.044487
	S1PR5	0.436481	0.035476
	AK128779	0.436379	0.0142481
	HAT1	0.435331	0.00698268
	ENST00000437846	0.434671	0.042519
	NAP1L4	0.434612	0.0187642
	AHSA2P	0.434184	0.0437623
	CLK1	0.433046	0.0496685
	CST3	0.432681	0.0409411
	MRPL15	0.432675	0.00130104
	CCDC28B	0.432482	0.0225483
	HSPBAP1	0.432103	0.0102307
	STX2	0.431255	0.0446167
	NANOS3	0.431129	0.0341343
	PIP4K2A	0.431017	0.0109507
	UHMK1	0.430558	0.0459195
	ZNF48	0.43053	0.00338351
	ADGRE1	0.430103	0.0401178
	GMFB	0.43006	0.0077914
	RAB44	0.429627	0.0336045
	CMC2	0.429477	0.00512127
	CYB561D1	0.429225	0.0140555
	U2AF1	0.428823	0.0175207
	LOC100507507	0.428665	0.0331687
	ANK3	0.428634	0.0369458
	TBC1D31	0.428302	0.0160164
	MRPL32	0.42811	0.00188322
	SNORA16A	0.428097	0.0294042
	ESRRA	0.427752	0.00343258
	ENST00000568764	0.427546	0.0266473
	CD44	0.427368	0.032478
	ING2	0.426361	0.0108692
	CBFB	0.426013	0.0154641
	CDCA8	0.425494	0.0169342
	B4GALT2	0.425159	0.00329409
	GMPR2	0.42475	0.0101659
	HP1BP3	0.424639	0.00518574
	EIF4G3	0.42437	0.0470362
	RPA3	0.423317	0.000613267
	PIDD1	0.423284	0.00543412
	BACE1-AS	0.423191	0.0351335
	PATJ	0.422954	0.0062886
	AK055942	0.422672	0.0186494
	LRRC1	0.422386	0.0152855
	USP33	0.422314	0.00501856
	TMEM106A	0.42217	0.036342
	ATP8B4	0.422047	0.0304575
	ENST00000468186	0.421385	0.0281764
	FAM160B1	0.42127	0.0433773
	PTBP2	0.421261	0.0452438
	ARHGAP18	0.420989	0.00894933
	ARHGAP21	0.420944	0.0021193
	MINPP1	0.42086	0.00606427
	MIR92A1	0.420573	0.0263461
	ATG16L1	0.420138	0.0360549
	LDHAL6A	0.419571	0.0153887
	ASF1B	0.419496	0.0314553
	ENST00000427669	0.419369	0.0424049
	FAM24B	0.418179	0.0286574
	COPS7B	0.417886	0.0472223
	PHF8	0.417588	0.00440543
	RASSF2	0.41735	0.0407726
	ENST00000508108	0.416975	0.0211671
	ZFYVE27	0.416883	0.0178311
	ENST00000560522	0.415743	0.0451496
	ENST00000420335	0.415727	0.0123516
	CHEK2	0.415407	0.0102219
	FURIN	0.415187	0.0415361
	SSBP4	0.415081	0.0108006
	MRE11	0.414835	0.0112087
	PANX1	0.414461	0.0485001
	ENST00000569345	0.414416	0.00931286
	TMPO	0.414176	0.00917313
	RNF168	0.413853	0.0338606
	ENST00000453790	0.413539	0.0261079
	PHF14	0.412556	0.0434267
	ARMT1	0.412403	0.00751405
	FBH1	0.411592	0.0119576
	ECI1	0.411317	0.00932072
	BOLA3	0.411072	0.0105106
	ENST00000647635	0.411017	0.0482265
	APIP	0.410931	0.0488479
	AK074630	0.410825	0.0416103
	REELD1	0.410551	0.0470287
	H2BC3	0.410267	0.0248097
	RNASEH2B	0.410115	0.00449435
	LIMK1	0.409986	0.0283941
	KHDC4	0.409949	0.0293262
	HMGB2	0.408911	0.0110097
	DIAPH2	0.408898	0.00863113
	A_33_P3361309	0.408698	0.00569059
	H4C1	0.408526	0.0454983
	VOPP1	0.408153	0.0190944
	lnc-RNF38-1	0.407953	0.0416103
	GTPBP8	0.407915	0.00330205
	HEXB	0.407671	0.0235552
	CIAO2A	0.407467	0.00388563
	CALM2	0.40744	0.00103392
	ENST00000342073	0.407266	0.0054199
	TBC1D8	0.407174	0.0146228
	CANT1	0.406434	0.0393103
	BLOC1S5	0.406376	0.00728128
	LASP1	0.406149	0.0314545
	H2AW	0.40566	0.0356769
	LEPROTL1	0.405054	0.0293833
	TAF3	0.404928	0.0451368
	lnc-GPN2-1	0.404909	0.0276093
	DEPDC1	0.404403	0.0118713
	CBLB	0.404383	0.0137705
	SLC35A5	0.403703	0.0380433
	FZD2	0.403312	0.0363016
	NR4A2	0.402732	0.0200304
	NBEAL1	0.402418	0.0225427
	PHF5A	0.402221	0.0207983
	HLTF	0.402141	0.0204841
	BMS1P2	0.402118	0.0204218
	LF212593	0.401477	0.0169764
	CIB1	0.401466	0.0139644
	EML4	0.401113	0.0341776
	ATP6V1C1	0.401054	0.00690556
	AF116655	0.400519	0.0117107
	TIA1	0.400193	0.00147451
	PTMA	0.400003	0.0192281
	OSBPL5	0.399123	0.0445262
	PPIP5K1P1-CATSPER2	0.397902	0.0180325
	A_33_P3266022	0.39785	0.030171
	SPATA3-AS1	0.397453	0.00272135
	ADAM10	0.397391	0.0246858
	ZWINT	0.3968	0.0208643
	SRSF6	0.39664	0.0253046
	TCONS_l2_00014712	0.39658	0.0201628
	DSN1	0.395946	0.0190874
	ATAD2	0.395744	0.0184554
	LOC101927100	0.395588	0.0187196
	PSMB4	0.395376	0.0028656
	ENST00000518383	0.395371	0.00145713
	SEC16B	0.395209	0.0295944
	ATG4D	0.39432	0.00700076
	SEPHS2	0.393981	0.000898442
	NUDT1	0.393527	0.0191218
	PRSS23	0.393324	0.0449746
	LOC101928387	0.392726	0.0449746
	ZNF787	0.392152	0.0395685
	H4C2	0.391874	0.00938597
	NPC2	0.391504	0.00591466
	LINC00673	0.391379	0.0172349
	CEP85L	0.390897	0.0108792
	E2F7	0.390802	0.0447224
	OVCA2	0.390289	0.00463764
	H2AC17	0.390163	0.0161904
	ENST00000543486	0.390049	0.043543
	ANKRD10	0.389857	0.0191638
	HDGF	0.389809	0.025318
	POC1A	0.389682	0.0417083
	CERS5	0.389084	0.0132154
	LOC100507053	0.388791	0.0197079
	FLJ40194	0.388469	0.0460678
	THC2504286	0.388455	0.0137024
	UQCRC2	0.388349	0.00737233
	PTTG3P	0.387822	0.0261469
	EBPL	0.387415	0.0387926
	lnc-C1QTNF8-4	0.387335	0.0380114
	ENST00000565674	0.386555	0.0300377
	FXYD3	0.386278	0.0169094
	SYNJ2BP	0.386278	0.0172081
	ENST00000603137	0.386209	0.0076316
	ZBED6	0.386187	0.0268973
	SLC41A3	0.386031	0.00501152
	GPR158-AS1	0.385586	0.0421145
	CBLC	0.385527	0.0497075
	H4C11	0.385439	0.0289964
	CNTRL	0.385202	0.00457367
	ISCA2	0.38477	0.00709566
	FUCA2	0.384466	0.0183734
	DZIP3	0.384194	0.0278711
	PSMB3	0.383775	0.011011
	OSBPL1A	0.383324	0.0206021
	SNX30	0.383256	0.0388901
	FADD	0.383044	0.00159011
	THAP12	0.382655	0.0233857
	SKA3	0.382582	0.049806
	PPP4R2	0.382571	0.0203942
	AOPEP	0.382354	0.049842
	CENPI	0.380998	0.048716
	RPS6KA1	0.380956	0.0421095
	HNRNPF	0.380772	0.00541599
	MPG	0.380493	0.00599772
	H1-4	0.38019	0.0213377
	TCONS_l2_00027342	0.380053	0.0127951
	GIT1	0.379811	0.0202342
	THYN1	0.379657	0.0017345
	PSMB2	0.379482	0.0421675
	TNK1	0.379307	0.0314364
	ABHD18	0.37865	0.0416763
	SREK1	0.378539	0.0426951
	MIS18A	0.378388	0.0200963
	ENTPD1	0.378232	0.0343437
	LOC105376748	0.378012	0.0311204
	PXN	0.377829	0.0413323
	PPP1R9B	0.377587	0.00552823
	GTF3C3	0.377269	0.0211427
	NDUFA4	0.376963	0.00433963
	A_21_P0014126	0.376867	0.034505
	MTMR6	0.3766	0.0420331
	MGMT	0.376587	0.0336306
	FAM241B	0.376032	0.027071
	ENST00000556734	0.375744	0.031772
	SINHCAF	0.375622	0.0257079
	CDHR3	0.375455	0.0301473
	VRK1	0.375163	0.0407565
	PARK7	0.375138	0.0132192
	NEDD1	0.374876	0.0171598
	LOC101927751	0.374709	0.0122337
	SNX10	0.374707	0.0347038
	LINC02611	0.37443	0.0332423
	TRADD	0.374174	0.0072612
	H4C4	0.373908	0.0498178
	ENST00000641797	0.373743	0.0327637
	NUDT16	0.3737	0.0352627
	ADPGK	0.372956	0.0384017
	MBNL2	0.372676	0.0279409
	NAB2	0.372576	0.0134134
	ENST00000658834	0.372265	0.0224784
	YWHAH	0.371903	0.0144434
	NOL8	0.371336	0.035476
	ZMYND15	0.371169	0.0451009
	GTF2A2	0.370742	0.00521156
	TNFRSF14-AS1	0.370415	0.00793728
	SPSB1	0.369828	0.0230624
	UBXN4	0.36957	0.00722187
	HNRNPA1L2	0.369097	0.00503908
	A_33_P3249002	0.369039	0.0192813
	COX6C	0.368912	0.00910525
	HEXD	0.368857	0.0124817
	BRD3	0.368434	0.00831677
	PRICKLE2	0.368351	0.0258861
	MTHFS	0.368322	0.0341776
	SLC6A6	0.367785	0.0153673
	ENST00000539222	0.36744	0.0254987
	TNFSF12	0.367373	0.0200924
	UNC119	0.367351	0.0271881
	ENST00000431144	0.367201	0.0323368
	ROCK1	0.367082	0.0207511
	ARPC5L	0.366784	0.0236547
	NDUFV1	0.36643	0.0111922
	LF210750	0.366377	0.0169094
	C5orf15	0.366082	0.021735
	CACNA1A	0.365803	0.0412561
	PTDSS1	0.365781	0.0167582
	RESF1	0.365643	0.0334962
	RN7SK	0.365103	0.0149561
	H2AC8	0.365043	0.0306139
	LINC01659	0.364571	0.0483345
	TMSB4X	0.364267	0.0265167
	SGIP1	0.363621	0.0278366
	H3C8	0.36309	0.0445293
	TCONS_l2_00008603	0.363051	0.0401895
	MAP3K11	0.362675	0.0233201
	OXA1L	0.362641	0.010172
	SNRPG	0.362523	0.0179768
	RNPC3	0.362444	0.0373718
	XPC	0.362273	0.0373897
	NUBP1	0.361948	0.00898838
	ECHDC1	0.361927	0.0101941
	PDE4A	0.3618	0.0110849
	IMMT	0.361719	0.0148067
	ODF3B	0.361687	0.0252644
	NDUFB10	0.361568	0.00513868
	B9D2	0.361397	0.0210136
	ARL6IP4	0.361302	0.0113545
	ZDHHC12	0.36088	0.0126398
	ATP5F1C	0.360597	0.00720299
	CCDC82	0.360394	0.0249397
	NEMP2	0.359655	0.0408661
	TLE4	0.359592	0.0488633
	LSM6	0.359418	0.0101927
	RACGAP1	0.358471	0.0242707
	BTF3	0.358214	0.0134764
	FCER1G	0.357882	0.0293549
	LINC01732	0.357473	0.020558
	NUP37	0.357299	0.0196243
	SP100	0.356763	0.0344939
	ENST00000441415	0.355861	0.035496
	MOB1A	0.355234	0.00503908
	MTRNR2L9	0.354061	0.0101941
	CCDC51	0.353836	0.014198
	PLA2G15	0.352881	0.0411979
	FANCG	0.352806	0.00571247
	FAM133B	0.352683	0.0164846
	KLHL7	0.352451	0.0157999
	PGBD2	0.352238	0.0351429
	ZDHHC24	0.352218	0.0277116
	ENST00000555736	0.352057	0.0311249
	ZFAND4	0.351821	0.0108792
	SMARCA5	0.351295	0.00633302
	BLOC1S6	0.35102	0.0142481
	ENST00000521313	0.350979	0.0114092
	ZNF18	0.350921	0.00894933
	NAB1	0.350665	0.0188253
	ENST00000437531	0.350289	0.0153264
	ZNF807P	0.350204	0.0415361
	UBAC1	0.349273	0.00778477
	LINC02381	0.349018	0.044716
	MRPL57	0.348233	0.0287206
	ERCC6L2	0.347881	0.0362075
	ZNRD1ASP	0.347817	0.00761461
	OIP5	0.347562	0.0310553
	CCAR2	0.347494	0.0247693
	COX17	0.347426	0.0224931
	MITD1	0.346928	0.00915124
	KRTCAP2	0.346905	0.00542843
	PTPDC1	0.346691	0.0318096
	SLC25A5	0.346473	0.0244308
	CEP95	0.346461	0.0127636
	CCNH	0.345984	0.0215836
	ZMYND11	0.345718	0.0455717
	HDAC1	0.345376	0.0291038
	ENST00000426701	0.344606	0.0153593
	PICALM	0.344605	0.0103309
	ENST00000390454	0.344569	0.033824
	SMARCE1	0.343799	0.0118589
	CCDC88C	0.343629	0.0284946
	ARMC7	0.343601	0.0220641
	TMUB1	0.343593	0.00987784
	NAGPA	0.343441	0.00887861
	UBR5	0.342894	0.0307838
	ENST00000423237	0.342627	0.0312581
	RAB19	0.34229	0.0374311
	TMEM143	0.342247	0.0374377
	ENST00000521696	0.342048	0.0477443
	ANKRD26P3	0.341905	0.0495302
	ARAP1	0.341653	0.0355956
	TMEM129	0.341283	0.0306319
	CCDC34	0.341166	0.0339042
	SWAP70	0.340096	0.0315162
	RAB28	0.33994	0.0132192
	CKLF	0.339836	0.0228628
	U2AF1L5	0.339497	0.0421314
	SCD5	0.339196	0.0383531
	ENST00000509548	0.338766	0.0324639
	ARPC4-TTLL3	0.33866	0.044487
	UQCRFS1	0.338475	0.0068309
	ATP5MGL	0.338095	0.00748235
[truncated: 2,769 more rows]
