# Supplementary material for: Assessment of local and systemic signature of eosinophilic esophagitis (EoE) in children through multi-omics approaches
Source: Front Immunol. 2023 Mar 15;14:1108895. doi: 10.3389/fimmu.2023.1108895 (PMC10050742; doi:10.3389/fimmu.2023.1108895)
Supplement: Supplementary Table 2 — List of all the significantly enriched canonical pathways according to the IPA analysis. Only the pathways with a -log(p-value) > 2.50 and including at least 10 genes are listed. [file Table_2.xlsx]

## Sheet: Sheet0
	Supplementary table 2. List of all the significantly enriched canonical pathways according to the IPA analysis. Only the pathways with a -log(p-value) > 2.50 and including at least 10 genes are listed.
	Ingenuity Canonical Pathways	-log(p-value)	z-score	Molecules
	Cardiac Hypertrophy Signaling (Enhanced)	7.09	0.102	ADRA2A,ATF6,ATP2A3,CACNA1A,CACNA2D3,CACNB3,CACNB4,CALM1 (includes others),CHP1,CHUK,CSF2RB,CXCR2,DIAPH2,DIAPH3,DVL1,DVL2,EDA,EDNRA,EIF2B4,EIF4E,EIF4EBP1,FGF2,FZD2,FZD7,FZD8,GDPD3,GHR,GNA14,GNA15,GNAQ,GNG10,GNG12,HDAC1,HDAC5,HSPB2,HSPB7,IGF1,IGF1R,IL12A,IL13,IL13RA1,IL13RA2,IL15,IL15RA,IL17RB,IL18,IL18R1,IL1RL1,IL1RL2,IL21,IL22RA1,IL27RA,IL2RA,IL2RG,IL36A,IL36B,IL3RA,IL4R,IL5,IL5RA,IL9R,ITGA10,ITG…
	PI3K/AKT Signaling	7.06	0.962	CHUK,CSF2RB,CXCR2,EIF4E,EIF4EBP1,FOXO3,GAB1,GAB2,GHR,GYS2,IL13RA1,IL13RA2,IL15RA,IL17RB,IL18R1,IL1RL1,IL1RL2,IL22RA1,IL27RA,IL2RA,IL2RG,IL3RA,IL4R,IL5RA,IL9R,INPP5D,ITGA10,ITGA9,ITGAM,ITGAX,ITGB5,ITGB8,JAK3,MAP2K1,MAP3K8,MAPK3,MDM2,NFKBIE,PIK3CB,PIK3CG,PIK3R1,PPP2CA,PPP2CB,PPP2R2C,PPP2R5A,PPP2R5C,PTPA,RALB,RAP2A,RELA,RELB,RPS6KB2,RRAS,RRAS2,YWHAH,YWHAZ
	STAT3 Pathway	6.75	-0.365	CISH,CSF2RB,CXCR2,FGF2,GHR,IGF1,IGF1R,IL13RA1,IL13RA2,IL15RA,IL17RB,IL18R1,IL1RL1,IL1RL2,IL22RA1,IL27RA,IL2RA,IL2RG,IL3RA,IL4R,IL5RA,IL9R,MAP2K1,MAP3K11,MAP3K9,MAPK13,MAPK14,MAPK3,NTRK1,NTRK2,PDGFRA,PIM1,PTPN6,RALB,RAP2A,RRAS,RRAS2,SOCS1,SOCS6,TGFBR1,TGFBR3,TNFRSF11A
	Production of Nitric Oxide and Reactive Oxygen Species in Macrophages	6.51	2.143	APOA1,APOC1,APOC2,APOE,APOL1,ARG2,CHUK,CYBA,IFNGR1,IFNGR2,IRF1,JAK3,JUN,MAP2K1,MAP3K11,MAP3K14,MAP3K8,MAP3K9,MAPK13,MAPK14,MAPK3,NCF2,NCF4,NFKBIE,PCYOX1,PIK3C2G,PIK3CB,PIK3CG,PIK3R1,PLCG2,PPP2CA,PPP2CB,PPP2R2C,PPP2R5A,PPP2R5C,PRKCE,PRKD1,PTPA,PTPN6,RAC2,RELA,RELB,RHOB,RHOC,RHOD,RHOF,RHOG,RHOH,S100A8,SAA4,SIRPA,SPI1,TLR4
	Natural Killer Cell Signaling	6.28	0.277	B2M,FCER1G,HCST,HLA-A,HLA-B,HLA-F,HLA-G,HSPA2,HSPA6,IL12A,IL15,IL18,IL18R1,IRAK4,JAK3,KLRB1,KLRC1,KLRD1,LAIR1,LAT,LCP2,LIMK1,MAP2K1,MAP3K11,MAP3K14,MAP3K8,MAP3K9,MAPK13,MAPK14,MAPK3,MICB,NFATC1,NFATC2,PAK4,PIK3C2G,PIK3CB,PIK3CG,PIK3R1,PLCG2,PTPN6,PXN,RAC2,RALB,RAP2A,RELA,RELB,ROCK1,RRAS,RRAS2,SIGLEC7,STAT4,TNFSF10,TYROBP,ULBP3
	Glucocorticoid Receptor Signaling	6.22	NA	AR,ARG2,ATP5F1C,B2M,CCL13,CCNH,CD3G,CHP1,CHUK,CSF2RB,CXCR2,DPF1,DUSP1,FBP1,FOXO3,GHR,GJA1,GTF2A2,H3-3A/H3-3B,H3C3,HLA-A,HLA-B,HLA-DRB5,HLA-F,HLA-G,HLTF,HMGB1,HSPA2,HSPA6,ICAM1,IGF1,IL13,IL13RA1,IL13RA2,IL15RA,IL17RB,IL18R1,IL1RL1,IL1RL2,IL1RN,IL22RA1,IL27RA,IL2RA,IL2RG,IL3RA,IL4R,IL5,IL5RA,IL9R,JAK3,JUN,KRT13,KRT19,KRT2,KRT23,KRT26,KRT31,KRT32,KRT33A,KRT6B,KRT7,KRT74,KRT78,KRT81,KRT83,MAP2K1,MAP3…
	Th1 and Th2 Activation Pathway	6.04	NA	CCR1,CCR3,CD3G,CD40,CD86,GATA3,GFI1,HLA-A,HLA-B,HLA-DRB5,ICAM1,ICOS,ICOSLG/LOC102723996,IFNGR1,IFNGR2,IKZF1,IL12A,IL13,IL17RB,IL18,IL18R1,IL1RL1,IL27RA,IL2RA,IL2RG,IL4R,IL5,IRF1,JAK3,JUN,KLRC1,KLRD1,NFATC1,NFATC2,NFIL3,PIK3C2G,PIK3CB,PIK3CG,PIK3R1,PSEN2,PTGDR2,RUNX3,SOCS1,SPI1,STAT4,STAT5A,TGFBR1,TGFBR3
	Sirtuin Signaling Pathway	5.71	-0.944	ACADL,ADAM10,ARG2,ATG13,ATG16L1,ATG4D,ATP5F1C,CLOCK,CPS1,CPT1C,EPAS1,ESRRA,FOXO3,G6PD,GADD45B,GADD45G,GLS,H1-3,H1-4,H1-5,H3-3A/H3-3B,H3C3,H4C11,HIF1A,HMGCS2,JUN,MAP1LC3A,MAPK3,MAPK7,NAMPT,NDUFA1,NDUFA4,NDUFA4L2,NDUFA5,NDUFA8,NDUFAB1,NDUFB10,NDUFB5,NDUFB9,NDUFS3,NDUFS4,NDUFV1,NQO1,PCK2,PDHA1,PFKFB3,POLR1C,POLR1D,PPARG,PRKAA2,RARB,RELA,RELB,SDHB,SIRT5,SIRT7,SLC25A5,SLC25A6,SMARCA5,TOMM40L,TSPO,TUBA…
	Neuroinflammation Signaling Pathway	5.07	1.921	AGER,B2M,BACE2,BIRC2,BIRC3,BIRC5,CASP1,CASP3,CD200R1,CD40,CD86,CHP1,CHUK,CX3CR1,FAS,GABBR1,GABRP,GAD1,GDNF,GLS,GRIN2A,HLA-A,HLA-B,HLA-DRB5,HLA-F,HLA-G,HMGB1,ICAM1,IDE,IFNGR1,IFNGR2,IL12A,IL18,IL34,IRAK4,JAK3,JUN,KCNJ5,MAPK13,MAPK14,MAPK3,MAPK7,MAPT,NCF2,NFATC1,NFATC2,NTF3,PIK3C2G,PIK3CB,PIK3CG,PIK3R1,PLA2G12A,PLA2G4A,PLA2G4D,PLA2G4F,PLA2G5,PLA2G6,PLCG2,PPP3R1,PSEN2,RAC2,RELA,RELB,SLC6A1,SLC6A11,T…
	TWEAK Signaling	4.92	1.807	BID,BIRC2,BIRC3,CASP3,CASP6,CASP7,CHUK,FADD,MAP3K14,NFKBIE,RELA,RELB,TNFRSF25,TNFSF12,TRADD,TRAF3
	Stearate Biosynthesis I (Animals)	4.91	-0.500	ACOT11,ACOT4,ACOT8,ACOT9,ACSL4,ACSL5,ASPG,CYP2E1,DHCR24,ELOVL1,ELOVL6,FASN,LPCAT4,PLA2G6,PRXL2B,SLC27A2,SLC27A4,SLC27A5,TECR,THEM5
	ERK/MAPK Signaling	4.91	0.603	BRAF,DUSP1,EIF4E,EIF4EBP1,ELF1,ELF4,ETS2,H3-3A/H3-3B,H3C3,HSPB2,HSPB7,ITGA10,ITGA9,ITGAM,ITGAX,ITGB5,ITGB8,MAP2K1,MAPK3,MKNK2,MOS,NFATC1,PAK4,PIK3C2G,PIK3CB,PIK3CG,PIK3R1,PLA2G12A,PLA2G4A,PLA2G4D,PLA2G4F,PLA2G5,PLA2G6,PLCG2,PPARG,PPP2CA,PPP2CB,PPP2R2C,PPP2R5A,PPP2R5C,PRKAR1A,PRKAR2A,PRKCE,PTPA,PXN,RAC2,RALB,RAP2A,RPS6KA1,RRAS,RRAS2,YWHAH,YWHAZ
	Rac Signaling	4.78	0.000	ARFIP2,ARPC2,ARPC3,ARPC5L,CD44,CDK5R1,CYFIP2,ELK4,IQGAP3,ITGA10,ITGA9,ITGAM,ITGAX,ITGB5,ITGB8,JUN,LIMK1,MAP2K1,MAP3K11,MAPK3,NCF2,NCKAP1,PAK4,PIK3C2G,PIK3CB,PIK3CG,PIK3R1,PIP4K2A,RAC2,RALB,RAP2A,RELA,RELB,RRAS,RRAS2,SH3RF1,TIAM1,WASF1
	Phagosome Maturation	4.73	NA	ATP6AP1,ATP6V0A1,ATP6V0A4,ATP6V0C,ATP6V1C1,ATP6V1D,B2M,CTSC,CTSG,CTSL,CTSO,CTSS,CTSZ,DYNC1I2,DYNC1LI1,DYNLL1,HLA-A,HLA-B,HLA-DRB5,HLA-F,HLA-G,LAMP2,NAPA,NAPG,NCF2,PRDX5,PRDX6,RAB5B,RAC2,RILP,TAP1,TSG101,TUBA1C,TUBA3C/TUBA3D,TUBA4A,TUBA8,TUBB2A,TUBB4A,TUBB4B,TUBB6,VPS18,VPS37B
	Senescence Pathway	4.57	-0.250	ATF3,BRAF,CACNA1A,CACNA2D3,CACNB3,CACNB4,CALM1 (includes others),CAPN5,CBX2,CCNB1,CCNB2,CDC25C,CDKN2B,CGAS,CHEK2,CHP1,CHUK,DHCR24,DMTF1,E2F2,E2F7,EIF4E,EIF4EBP1,ELF1,ELF4,ETS2,FOXO3,GADD45B,GADD45G,HIPK2,ITPR2,ITPR3,JUN,MAP2K1,MAPK14,MAPK3,MAPK7,MDM2,MRE11,NFATC1,NFATC2,PDHA1,PDHX,PDK4,PIK3C2G,PIK3CB,PIK3CG,PIK3R1,PPP2CA,PPP2CB,PPP2R2C,PPP2R5A,PPP2R5C,PPP3R1,PTPA,RALB,RAP2A,RRAS,RRAS2,SAA1,SAA2,S…
	HMGB1 Signaling	4.53	-0.539	AGER,EDA,HAT1,HMGB1,ICAM1,IFNGR1,IFNGR2,IL12A,IL13,IL15,IL18,IL21,IL36A,IL36B,IL5,JUN,MAP2K1,MAPK13,MAPK14,MAPK3,OSM,PIK3C2G,PIK3CB,PIK3CG,PIK3R1,RAC2,RALB,RAP2A,RELA,RELB,RHOB,RHOC,RHOD,RHOF,RHOG,RHOH,RRAS,RRAS2,TLR4,TNFSF10,TNFSF12,TNFSF13,TNFSF14
	Th2 Pathway	4.47	2.268	CCR1,CCR3,CD3G,CD40,CD86,GATA3,GFI1,HLA-A,HLA-B,HLA-DRB5,ICAM1,ICOS,ICOSLG/LOC102723996,IKZF1,IL12A,IL13,IL17RB,IL1RL1,IL2RA,IL2RG,IL4R,IL5,JAK3,JUN,NFATC2,PIK3C2G,PIK3CB,PIK3CG,PIK3R1,PSEN2,PTGDR2,RUNX3,SPI1,STAT4,STAT5A,TGFBR1,TGFBR3
	Systemic Lupus Erythematosus In B Cell Signaling Pathway	4.45	1.778	BTK,CALM1 (includes others),CD40,CHP1,CSK,EDA,FGR,FOXO3,GAB1,HCK,IFIH1,IFIT2,IFNAR2,IFNGR1,IFNGR2,IGHG1,IL12A,IL13,IL15,IL18,IL21,IL36A,IL36B,IL5,INPP5D,IRAK4,JUN,MAP2K1,MAP3K14,MAPK3,NFATC1,NFATC2,OSM,PDCD1,PIK3C2G,PIK3CB,PIK3CG,PIK3R1,PIM2,PLAAT4,PLCG2,PPP3R1,PRKCE,PRKD1,PTPN6,RAC2,RALB,RAP2A,RASGRP1,RELA,RELB,RRAS,RRAS2,SHF,STING1,TICAM1,TNFSF10,TNFSF12,TNFSF13,TNFSF14,TRAF3,TRAF4,TRAF5
	GDNF Family Ligand-Receptor Interactions	4.26	-0.426	DOK1,DOK3,DOK4,GAB1,GDNF,GFRA2,GFRA3,ITPR2,ITPR3,JUN,MAP2K1,MAPK3,NRTN,PIK3C2G,PIK3CB,PIK3CG,PIK3R1,PLCG2,PSPN,RALB,RAP2A,RET,RRAS,RRAS2
	Atherosclerosis Signaling	4.23	NA	ALOX12,ALOX15,APOA1,APOC1,APOC2,APOE,APOL1,CCR3,CD40,CMA1,ICAM1,IL18,IL1RN,IL36A,IL36B,IL36RN,PCYOX1,PLA2G12A,PLA2G4A,PLA2G4D,PLA2G4F,PLA2G5,PLA2G6,PLA2G7,PLAAT4,PLB1,PRDX6,RELA,RELB,S100A8,SAA4,TNFRSF14,TNFSF12,TNFSF14,TPSAB1/TPSB2
	IL-12 Signaling and Production in Macrophages	4.17	NA	ALOX12,ALOX15,APOA1,APOC1,APOC2,APOE,APOL1,CD40,CHUK,IFNGR1,IL12A,IL18,IRF1,JUN,MAP2K1,MAP3K8,MAPK13,MAPK14,MAPK3,NCOA1,NFKBIE,PCYOX1,PIK3C2G,PIK3CB,PIK3CG,PIK3R1,PPARG,PRKCE,PRKD1,RELA,RELB,S100A8,SAA4,SPI1,STAT4,TLR4
	Death Receptor Signaling	4.16	3.657	ACIN1,BID,BIRC2,BIRC3,CASP3,CASP6,CASP7,CHUK,DAXX,FADD,FAS,HSPB2,HSPB7,LIMK1,MAP3K14,NFKBIE,PARP14,PARP3,PARP8,RELA,RELB,ROCK1,TNFRSF10A,TNFRSF10B,TNFRSF25,TNFSF10,TNFSF12,TRADD
	Breast Cancer Regulation by Stathmin1	4.10	1.035	ADGRE1,ADGRE2,ADGRE3,ADGRG2,ADORA3,ADRA2A,ARHGEF19,ARHGEF4,ARHGEF5,ARHGEF6,AURKA,BDKRB1,CAMK1,CAMK1D,CCR1,CCR10,CCR3,CMKLR1,CX3CR1,DRD2,E2F2,E2F7,EDNRA,F2RL2,FFAR3,FGF2,FZD2,FZD7,FZD8,GABBR1,GALR2,GHSR,GNAQ,GNG10,GNG12,GPR1,GPR132,GPR137B,GPR143,GPR152,GPR153,GPR160,GPR161,GPR179,GPR183,GPR31,GPR34,GPR37L1,GPR39,GPR45,GPR65,GPR78,GPR84,GPR87,GPRC5B,GPRC5D,HCAR1,HIF1A,HRH1,HRH3,HTR1E,HTR2B,IGF1,JU…
	Glioma Invasiveness Signaling	4.09	0.000	CD44,HMMR,MAPK3,PIK3C2G,PIK3CB,PIK3CG,PIK3R1,PLAU,PLAUR,RAC2,RALB,RAP2A,RHOB,RHOC,RHOD,RHOF,RHOG,RHOH,RRAS,RRAS2,TIMP1,TIMP3,TIMP4
	MSP-RON Signaling In Cancer Cells Pathway	4.03	-0.507	BRAF,CSF2RB,ELF1,ELF4,ETS2,HGFAC,HIF1A,IL3RA,JUN,KLK10,KLK11,KLK12,KLK13,KLK4,KLK5,KLK8,KLKB1,MAP2K1,MAPK3,MET,PIK3C2G,PIK3CB,PIK3CG,PIK3R1,PLAUR,RALB,RAP2A,RELA,RELB,RRAS,RRAS2,ST14,TCF4,TCF7L2,YWHAH,YWHAZ
	Gαq Signaling	4	0.164	BTK,CALM1 (includes others),CHP1,CHUK,CSK,GNA14,GNA15,GNAQ,GNG10,GNG12,GYS2,HRH1,HTR2B,ITPR2,ITPR3,MAP2K1,MAPK3,NAPEPLD,NFATC1,NFATC2,NFKBIE,PIK3C2G,PIK3CB,PIK3CG,PIK3R1,PLCB2,PLCG2,PLD6,PPP3R1,PRKCE,PRKD1,RAC2,RELA,RELB,RGS18,RHOB,RHOC,RHOD,RHOF,RHOG,RHOH,ROCK1
	Neuroprotective Role of THOP1 in Alzheimer's Disease	3.99	0.408	ACR,CMA1,CTSG,ECE1,ENDOU,F7,FAP,GZMB,HGFAC,HLA-A,HLA-B,HLA-F,HLA-G,IDE,KLK10,KLK11,KLK12,KLK4,KLK5,KLK8,MAPT,PRKAR1A,PRKAR2A,PRSS12,PRSS16,PRSS23,ST14,TMPRSS11B,TMPRSS11E,TMPRSS4,TPSAB1/TPSB2,TPSD1
	Axonal Guidance Signaling	3.94	NA	ABLIM1,ABLIM3,ADAM10,ADAM11,ADAM28,ADAM8,ADAM9,ADAMTS17,ARHGEF6,ARPC2,ARPC3,ARPC5L,CHP1,EFNA1,EFNA5,EFNB3,EIF4E,EPHA1,EPHA10,EPHA4,FES,FZD2,FZD7,FZD8,GDF7,GIT1,GNA14,GNA15,GNAQ,GNG10,GNG12,HERC2,IGF1,ITGA10,ITGA9,ITGAM,ITGAX,ITGB5,ITGB8,KLC1,LIMK1,MAP2K1,MAPK3,MET,MMP12,MMP14,MMP28,MYL12A,NFATC1,NFATC2,NGEF,NTF3,NTF4,NTN1,NTNG2,NTRK1,NTRK2,PAK4,PIK3C2G,PIK3CB,PIK3CG,PIK3R1,PLCB2,PLCG2,PLXNC1,PPP3…
	Hepatic Fibrosis Signaling Pathway	3.83	-1.673	BRAF,CACNA1A,CACNA2D3,CACNB3,CACNB4,CALM1 (includes others),CASP3,CD40,CHUK,CSNK1D,CSNK1E,DVL1,DVL2,EDNRA,FGF2,FZD2,FZD7,FZD8,HIF1A,ICAM1,IL18,IL1RL1,IL1RL2,IL1RN,IL36A,IL36B,IL36RN,IRAK4,ITGA10,ITGA9,ITGAM,ITGAX,ITGB5,ITGB8,JUN,MAP2K1,MAPK13,MAPK14,MAPK3,MYL12A,MYLK2,NCF2,NFKBIE,PDGFRA,PIK3C2G,PIK3CB,PIK3CG,PIK3R1,PLCG2,PPARG,PRKAR1A,PRKAR2A,PRKCE,PRKD1,RAC2,RALB,RAP2A,RELA,RELB,RHOB,RHOC,RHOD,R…
	Tumoricidal Function of Hepatic Natural Killer Cells	3.82	3.000	BID,CASP3,CASP6,CASP7,ENDOG,FADD,FAS,GZMB,ICAM1,SERPINB9,SRGN
	RANK Signaling in Osteoclasts	3.75	-0.209	BIRC2,BIRC3,CALM1 (includes others),CHP1,CHUK,JUN,MAP2K1,MAP3K11,MAP3K14,MAP3K8,MAP3K9,MAPK13,MAPK14,MAPK3,NFATC1,NFATC2,NFKBIE,PIK3C2G,PIK3CB,PIK3CG,PIK3R1,PPP3R1,RELA,RELB,TNFRSF11A,TRAF5
	Fc Epsilon RI Signaling	3.69	-0.557	BTK,FCER1G,GAB1,IL13,IL5,INPP5D,LAT,LCP2,MAP2K1,MAPK13,MAPK14,MAPK3,MS4A2,PIK3C2G,PIK3CB,PIK3CG,PIK3R1,PLA2G12A,PLA2G4A,PLA2G4D,PLA2G4F,PLA2G5,PLA2G6,PLCG2,PRKCE,PRKD1,RAC2,RALB,RAP2A,RRAS,RRAS2
	MSP-RON Signaling In Macrophages Pathway	3.69	-1.826	ARG1,CHUK,GAB2,HLA-DRB5,IFNGR1,IFNGR2,IL12A,ITGAM,JUN,KLK10,KLK11,KLK12,KLK13,KLK4,KLK5,KLK8,KLKB1,MAPK3,PIK3C2G,PIK3CB,PIK3CG,PIK3R1,RALB,RAP2A,RELA,RELB,RRAS,RRAS2,SOCS1,ST14,TLR4
	Antioxidant Action of Vitamin C	3.68	-0.218	CHUK,CSF2RB,GLRX,GSTO1,MAPK13,MAPK14,MAPK3,NAPEPLD,NFKBIE,NXN,PLA2G12A,PLA2G4A,PLA2G4D,PLA2G4F,PLA2G5,PLA2G6,PLA2G7,PLAAT4,PLB1,PLCB2,PLCG2,PLD6,PRDX6,RELA,RELB,SLC2A14,SLC2A3,SLC2A5,STAT5A,TXNRD2
	p38 MAPK Signaling	3.61	-2.200	DAXX,DUSP1,DUSP10,FADD,FAS,H3-3A/H3-3B,H3C3,HSPB2,HSPB7,IL18,IL1RL1,IL1RL2,IL1RN,IL36A,IL36B,IL36RN,IRAK4,MAPK13,MAPK14,MAPT,MKNK2,PLA2G12A,PLA2G4A,PLA2G4D,PLA2G4F,PLA2G5,PLA2G6,RPS6KA1,RPS6KB2,TGFBR1,TRADD
	Erythropoietin Signaling Pathway	3.59	-0.469	BIRC2,BIRC3,CSF2RB,EDA,FOXO3,GATA1,HIF1A,IL12A,IL13,IL15,IL18,IL21,IL36A,IL36B,IL5,ITPR2,ITPR3,JUN,MAP2K1,MAPK3,MDM2,NFKBIE,OSM,PIK3C2G,PIK3CB,PIK3CG,PIK3R1,PRKCE,PRKD1,PTPN6,RAC2,RALB,RAP2A,RELA,RELB,RRAS,RRAS2,STAT5A,TNFSF10,TNFSF12,TNFSF13,TNFSF14
	Salvage Pathways of Pyrimidine Ribonucleotides	3.59	0.000	ADPGK,AK4,APOBEC1,APOBEC3A,APOBEC3B,APOBEC3F,APOBEC3G,BRAF,CDA,CMPK2,CSNK1D,DMPK,GRK5,LIMK1,MAP2K1,MAP3K8,MAP3K9,MAPK3,MAPK7,NEK2,PIM1,PRKAA2,PRKCE,SGK1,TTK,UPP1,UPRT
	CCR3 Signaling in Eosinophils	3.52	-0.816	CALM1 (includes others),CCL26,CCR3,GNA14,GNA15,GNAQ,GNG10,GNG12,ITPR2,ITPR3,LIMK1,MAP2K1,MAPK13,MAPK14,MAPK3,PAK4,PIK3C2G,PIK3CB,PIK3CG,PIK3R1,PLA2G12A,PLA2G4A,PLA2G4D,PLA2G4F,PLA2G5,PLA2G6,PLCB2,PRKCE,PRKD1,RALB,RAP2A,ROCK1,RRAS,RRAS2
	fMLP Signaling in Neutrophils	3.44	0.000	ARPC2,ARPC3,ARPC5L,CALM1 (includes others),CHP1,GNA14,GNA15,GNAQ,GNG10,GNG12,ITPR2,ITPR3,MAP2K1,MAPK3,NCF2,NFATC1,NFATC2,NFKBIE,PIK3C2G,PIK3CB,PIK3CG,PIK3R1,PLCB2,PPP3R1,PRKCE,PRKD1,RAC2,RALB,RAP2A,RELA,RELB,RRAS,RRAS2
	Oncostatin M Signaling	3.39	0.000	CHI3L1,EPAS1,JAK3,MAP2K1,MAPK3,MT2A,OSM,OSMR,PLAU,RALB,RAP2A,RRAS,RRAS2,STAT5A,TIMP3
	PI3K Signaling in B Lymphocytes	3.36	1.095	ATF3,ATF6,BTK,CALM1 (includes others),CD40,CHP1,CHUK,FOXO3,IL4R,INPP5D,ITPR2,ITPR3,JUN,MAP2K1,MAPK3,NFATC1,NFATC2,NFKBIE,PIK3CB,PIK3CG,PIK3R1,PLCB2,PLCG2,PLEKHA1,PLEKHA3,PLEKHA4,PPP3R1,PTPRC,RALB,RAP2A,RELA,RELB,RRAS,RRAS2,TLR4
	Molecular Mechanisms of Cancer	3.35	NA	ARHGEF19,ARHGEF4,ARHGEF5,ARHGEF6,AURKA,BAK1,BID,BIRC2,BIRC3,BRAF,CASP3,CASP6,CASP7,CDC25C,CDKN2B,CDKN2D,CHEK2,DAXX,DVL1,E2F2,E2F7,FADD,FAS,FZD2,FZD7,FZD8,GAB1,GAB2,GNA14,GNA15,GNAQ,GNG10,GNG12,HAT1,HDAC1,HDAC5,HIF1A,HIPK2,ITGA10,ITGA9,ITGAM,ITGAX,ITGB5,ITGB8,JAK3,JUN,MAP2K1,MAPK13,MAPK14,MAPK3,MDM2,NFKBIE,PAK4,PIK3C2G,PIK3CB,PIK3CG,PIK3R1,PLCB2,PRKAR1A,PRKAR2A,PRKCE,PRKD1,PSEN2,RAC2,RALB,RALGDS,R…
	Acute Myeloid Leukemia Signaling	3.34	0.000	BRAF,CSF2RB,EIF4EBP1,FLT3LG,KIT,KITLG,MAP2K1,MAPK3,PIK3C2G,PIK3CB,PIK3CG,PIK3R1,PIM1,PIM2,RALB,RAP2A,RELA,RELB,RPS6KB2,RRAS,RRAS2,SPI1,STAT5A,TCF4,TCF7L2
	Crosstalk between Dendritic Cells and Natural Killer Cells	3.34	3.130	CD209,CD40,CD69,CD86,CSF2RB,FAS,HLA-A,HLA-B,HLA-DRB5,HLA-F,HLA-G,IL12A,IL15,IL15RA,IL18,IL2RG,IL3RA,KLRD1,MICB,RELA,RELB,TLR4,TNFSF10,TREM2,TYROBP
	Th1 Pathway	3.34	1.569	CD3G,CD40,CD86,GATA3,HLA-A,HLA-B,HLA-DRB5,ICAM1,ICOS,ICOSLG/LOC102723996,IFNGR1,IFNGR2,IL12A,IL18,IL18R1,IL27RA,IRF1,JAK3,KLRC1,KLRD1,NFATC1,NFATC2,NFIL3,PIK3C2G,PIK3CB,PIK3CG,PIK3R1,PSEN2,RUNX3,SOCS1,STAT4
	Germ Cell-Sertoli Cell Junction Signaling	3.31	NA	ACTN4,EPN3,FER,LIMK1,MAP2K1,MAP3K11,MAP3K14,MAP3K8,MAP3K9,MAPK14,MAPK3,MTMR2,MYO7A,PAK4,PIK3C2G,PIK3CB,PIK3CG,PIK3R1,PXN,RAC2,RALB,RAP2A,RHOB,RHOC,RHOD,RHOF,RHOG,RHOH,RRAS,RRAS2,SORBS1,TGFBR1,TUBA1C,TUBA3C/TUBA3D,TUBA4A,TUBA8,TUBB2A,TUBB4A,TUBB4B,TUBB6
	IL-15 Signaling	3.27	0.218	GZMB,IL15,IL15RA,IL2RG,IL5RA,JAK3,MAP2K1,MAPK13,MAPK14,MAPK3,PIK3C2G,PIK3CB,PIK3CG,PIK3R1,RALB,RAP2A,RELA,RELB,RPS6KB2,RRAS,RRAS2,STAT5A
	Sertoli Cell-Sertoli Cell Junction Signaling	3.24	NA	ACTN4,CLDN1,CLDN10,CLDN16,CLDN22,CLDN23,CLDN24,CLDN5,CLDN8,EPB41,EPN3,ITGA10,ITGA9,ITGAM,ITGAX,ITGB5,ITGB8,JUN,MAP2K1,MAP3K11,MAP3K14,MAP3K8,MAP3K9,MAPK13,MAPK14,MAPK3,MPP6,MTMR2,MYO7A,PRKAR1A,PRKAR2A,RALB,RAP2A,RRAS,RRAS2,SORBS1,SPTBN2,TGFBR3,TUBA1C,TUBA3C/TUBA3D,TUBA4A,TUBA8,TUBB2A,TUBB4A,TUBB4B,TUBB6
	p53 Signaling	3.20	1.342	BIRC5,CASP6,CHEK2,CSNK1D,FAS,GADD45B,GADD45G,GNL3,HDAC1,HIF1A,HIPK2,JUN,MAPK14,MDM2,PERP,PIAS1,PIDD1,PIK3C2G,PIK3CB,PIK3CG,PIK3R1,SERPINE2,TNFRSF10A,TNFRSF10B,TP53I3,TP63
	Cholecystokinin/Gastrin-mediated Signaling	3.19	-1.671	EPHA4,GNAQ,IL18,IL1RN,IL36A,IL36B,IL36RN,ITPR2,ITPR3,JUN,MAP2K1,MAPK14,MAPK3,MAPK7,PLCB2,PRKCE,PRKD1,PXN,RAC2,RALB,RAP2A,RHOB,RHOC,RHOD,RHOF,RHOG,RHOH,ROCK1,RRAS,RRAS2
	Xenobiotic Metabolism Signaling	3.15	NA	ABCC3,AHR,AIP,ALDH1A3,ALDH3B1,ALDH3B2,ALDH4A1,CAMK1,CAMK1D,CES1,CHST1,CHST13,CHST15,CHST2,CHST3,CHST7,CITED2,CYP2B6,CYP2C9,GSTA4,GSTM1,GSTO1,HDAC5,HS3ST1,HS3ST6,MAP2K1,MAP3K11,MAP3K14,MAP3K8,MAP3K9,MAPK13,MAPK14,MAPK3,MAPK7,MGMT,MGST1,MGST2,NCOA1,NQO1,PIK3C2G,PIK3CB,PIK3CG,PIK3R1,PPP2CA,PPP2CB,PPP2R2C,PPP2R5A,PPP2R5C,PRKCE,PRKD1,PTPA,RALB,RAP2A,RELA,RELB,RRAS,RRAS2,SULT1B1,SULT2B1,UGT8
	Endothelin-1 Signaling	3.14	-0.469	BRAF,CASP1,CASP3,CASP6,CASP7,ECE1,EDNRA,GAB1,GNA14,GNA15,GNAQ,ITPR2,ITPR3,JUN,MAPK13,MAPK14,MAPK3,MAPK7,NAPEPLD,PIK3C2G,PIK3CB,PIK3CG,PIK3R1,PLA2G12A,PLA2G4A,PLA2G4D,PLA2G4F,PLA2G5,PLA2G6,PLA2G7,PLAAT4,PLB1,PLCB2,PLCG2,PLD6,PRDX6,PRKCE,PRKD1,RALB,RAP2A,RRAS,RRAS2,SHF
	Sperm Motility	3.14	0.000	BTK,CALM1 (includes others),CATSPER1,CLK1,CNGB3,CSK,EPHA1,EPHA4,FER,FES,FGR,FLT3LG,GNA14,GNA15,GNAQ,GNG10,GNG12,HCK,IGF1R,ITPR2,ITPR3,JAK3,KIT,LMTK2,LMTK3,MAP2K1,MAP3K11,MERTK,MET,NTRK1,NTRK2,PDE4A,PDE4D,PDGFRA,PLA2G12A,PLA2G4A,PLA2G4D,PLA2G4F,PLA2G5,PLA2G6,PLA2G7,PLAAT4,PLB1,PLCB2,PLCG2,PRDX6,PRKAR1A,PRKAR2A,PRKCE,PRKD1,RET,ROR1,TNK1,ZP3
	Apoptosis Signaling	3.14	1.800	ACIN1,BAK1,BCL2L10,BID,BIRC2,BIRC3,CAPN5,CASP3,CASP6,CASP7,CHUK,ENDOG,FAS,MAP2K1,MAP3K14,MAPK3,NFKBIE,PLCG2,PRKCE,RALB,RAP2A,RELA,RELB,ROCK1,RPS6KA1,RRAS,RRAS2
	Role of Macrophages, Fibroblasts and Endothelial Cells in Rheumatoid Arthritis	3.13	NA	CALM1 (includes others),CEBPE,CHP1,CHUK,CSNK1D,CSNK1E,DVL1,FGF2,FZD2,FZD7,FZD8,GNAQ,ICAM1,IGHG1,IGHG3,IGHG4,IGLC2,IL15,IL17RB,IL18,IL18R1,IL1RL1,IL1RL2,IL1RN,IL36A,IL36B,IL36RN,IRAK4,JUN,MAP2K1,MAP3K14,MAPK14,MAPK3,NFATC1,NFATC2,NFKBIE,OSM,PIK3C2G,PIK3CB,PIK3CG,PIK3R1,PLCB2,PLCG2,PPP3R1,PRKCE,PRKD1,RALB,RAP2A,RELA,ROCK1,RRAS,RRAS2,SFRP1,SMO,SOCS1,TCF4,TCF7L2,TLR4,TRADD,TRAF3,TRAF4,TRAF5,WNT2B,WNT…
	Role of JAK1 and JAK3 in γc Cytokine Signaling	3.11	NA	FES,IL15,IL15RA,IL21,IL2RA,IL2RG,IL4R,IL9R,JAK3,MAPK3,PIK3C2G,PIK3CB,PIK3CG,PIK3R1,RALB,RAP2A,RRAS,RRAS2,SOCS1,STAT5A
	PEDF Signaling	3.10	0.218	ARHGAP22,CASP7,CHUK,FAS,GDNF,MAPK13,MAPK14,MAPK3,NFKBIE,PIK3C2G,PIK3CB,PIK3CG,PIK3R1,PPARG,RALB,RAP2A,RELA,RELB,ROCK1,RRAS,RRAS2,TCF4,TCF7L2
	Kinetochore Metaphase Signaling Pathway	3.07	3.000	BIRC5,BUB1,BUB1B,BUB3,CCNB1,CDCA8,CENPA,CENPC,CENPW,DSN1,ENSA,H2AX,KIF2C,MAD2L1,NDC80,NEK2,NUF2,PMF1/PMF1-BGLAP,PPP2R5A,PPP2R5C,PTTG1,RAD21,SKA1,SKA3,STAG3,TTK,ZWINT
	Adrenomedullin signaling pathway	3.03	-2.722	BRAF,CALM1 (includes others),CASP3,CFH,CSK,CTH,GAD1,GNA14,GNA15,GNAQ,HIF1A,IL18,IL1RN,IL36A,IL36B,IL36RN,ITPR2,ITPR3,KCNQ3,MAP2K1,MAPK13,MAPK14,MAPK3,MAPK7,MYLK2,NPR3,PIK3C2G,PIK3CB,PIK3CG,PIK3R1,PLCB2,PLCG2,PPARG,PRKAR1A,PRKAR2A,RALB,RAP2A,RELA,RELB,RRAS,RRAS2,SHF,TFAP2B,TFAP2C
	IL-8 Signaling	3.01	0.480	ARRB2,BRAF,CHUK,CSTB,CXCL1,CXCR2,EIF4EBP1,GNA14,GNA15,GNAQ,GNG10,GNG12,ICAM1,IRAK4,ITGAM,ITGAX,JUN,LASP1,LIMK1,MAP2K1,MAPK3,NAPEPLD,NCF2,NFKBIE,PIK3C2G,PIK3CB,PIK3CG,PIK3R1,PLCB2,PLD6,PRKCE,PRKD1,RAC2,RALB,RAP2A,RELA,RHOB,RHOC,RHOD,RHOF,RHOG,RHOH,ROCK1,RRAS,RRAS2,VASP
	April Mediated Signaling	2.98	0.832	CHUK,JUN,MAP3K14,MAPK13,MAPK14,NFATC1,NFATC2,NFKBIE,RELA,RELB,TNFRSF17,TNFSF13,TRAF3,TRAF5
	Role of MAPK Signaling in Promoting the Pathogenesis of Influenza	2.96	-2.502	ATP6AP1,ATP6V0A1,ATP6V0A4,ATP6V0C,ATP6V1C1,ATP6V1D,BRAF,CASP3,JUN,MAP2K1,MAPK13,MAPK14,MAPK3,NFKBIE,PLA2G12A,PLA2G4A,PLA2G4D,PLA2G4F,PLA2G5,PLA2G6,PLA2G7,PLAAT4,PLB1,PRDX6,RALB,RAP2A,RRAS,RRAS2
	Role of Osteoblasts, Osteoclasts and Chondrocytes in Rheumatoid Arthritis	2.94	NA	BIRC2,BIRC3,CALM1 (includes others),CHP1,CHUK,CSNK1D,CSNK1E,DVL1,FZD2,FZD7,FZD8,IGF1,IL18,IL18R1,IL1RL1,IL1RL2,IL1RN,IL36A,IL36B,IL36RN,JUN,MAP3K14,MAPK14,MAPK3,MMP14,NFATC1,NFATC2,NFKBIE,PIK3C2G,PIK3CB,PIK3CG,PIK3R1,PPP3R1,RELA,RUNX2,SFRP1,SMAD1,SMO,SP7,TCF4,TCF7L2,TNFRSF11A,TRADD,TRAF5,WNT2B,WNT3,WNT4,WNT5A
	CREB Signaling in Neurons	2.94	0.784	ADGRE1,ADGRE2,ADGRE3,ADGRG2,ADORA3,ADRA2A,BDKRB1,CACNA1A,CACNA2D3,CACNB3,CACNB4,CALM1 (includes others),CATSPER1,CCR1,CCR10,CCR3,CMKLR1,CX3CR1,DRD2,EDNRA,F2RL2,FFAR3,FGF2,FZD2,FZD7,FZD8,GABBR1,GALR2,GHR,GHSR,GNA14,GNA15,GNAQ,GNG10,GNG12,GPR1,GPR132,GPR137B,GPR143,GPR152,GPR153,GPR160,GPR161,GPR179,GPR183,GPR31,GPR34,GPR37L1,GPR39,GPR45,GPR65,GPR78,GPR84,GPR87,GPRC5B,GPRC5D,GRIK3,GRIK5,GRIN2A,HCAR…
	iNOS Signaling	2.93	0.577	CALM1 (includes others),CHUK,IFNGR1,IFNGR2,IRAK4,IRF1,JAK3,JUN,LY96,MAPK13,MAPK14,NFKBIE,RELA,RELB,TLR4
	RAR Activation	2.91	NA	AKR1B1,AKR1B10,AKR1C3,AKR1C4,ALDH1A3,CCNH,CITED2,CSF2RB,CSK,DHRS9,DPF1,DUSP1,HLTF,HSD17B6,IGFBP3,IL3RA,JUN,MAP2K1,MAPK13,MAPK14,NCOA1,NR2F6,PBRM1,PIK3CB,PIK3CG,PIK3R1,PRKAR1A,PRKAR2A,PRKCE,PRKD1,RARB,RBP7,RDH12,RDH16,RELA,RELB,SDR16C5,SDR9C7,SMAD1,SMAD7,SMARCD3,SMARCE1,STAT5A
	ATM Signaling	2.90	1.147	BID,CBX3,CCNB1,CCNB2,CDC25C,CHEK2,GADD45B,GADD45G,H2AX,H4C11,HERC2,HP1BP3,JUN,MAPK13,MAPK14,MDM2,MRE11,PPP2CA,PPP2CB,PPP2R2C,PPP2R5A,PPP2R5C,PTPA,RNF168,TLK2
	JAK/Stat Signaling	2.87	-0.655	CISH,GNAQ,JAK3,JUN,MAP2K1,MAPK3,PIAS1,PIK3C2G,PIK3CB,PIK3CG,PIK3R1,PTPN6,RALB,RAP2A,RELA,RELB,RRAS,RRAS2,SOCS1,SOCS6,STAT4,STAT5A
	CD40 Signaling	2.86	0.000	CD40,CHUK,ICAM1,JAK3,JUN,MAP2K1,MAP3K14,MAPK13,MAPK14,MAPK3,NFKBIE,PIK3C2G,PIK3CB,PIK3CG,PIK3R1,RELA,RELB,TRAF3,TRAF5
	MSP-RON Signaling Pathway	2.79	NA	CSF2RB,IL12A,IL3RA,ITGAM,KLK10,KLK11,KLK12,KLK13,KLK4,KLK5,KLK8,KLKB1,PIK3C2G,PIK3CB,PIK3CG,PIK3R1,TLR4
	Estrogen Biosynthesis	2.76	-1.155	AKR1B15,AKR1C1/AKR1C2,AKR1C3,AKR1C4,CYP2B6,CYP2C18,CYP2C9,CYP2E1,CYP2S1,CYP2U1,CYP4X1,HSD17B10,HSD17B11,HSD17B6
	DNA Methylation and Transcriptional Repression Signaling	2.74	NA	H3-3A/H3-3B,H4C1,H4C11,H4C12,H4C15,H4C2,H4C4,H4C6,H4C9,HDAC1,MTA1,SUDS3
	BAG2 Signaling Pathway	2.72	0.577	ANXA2,CASP3,HSPA2,HSPA6,MAPK14,MAPK3,MAPT,MDM2,PSMA2,PSMA4,PSMB10,PSMB2,PSMB3,PSMB4,PSMB8,PSMB9,PSMC6,PSME1,RELA,RELB,STUB1,UBE2D1
	IL-3 Signaling	2.71	-1.091	CHP1,CSF2RB,GAB2,IL3RA,INPP5D,JUN,MAP2K1,MAPK3,PIK3C2G,PIK3CB,PIK3CG,PIK3R1,PPP3R1,PRKCE,PRKD1,PTPN6,RALB,RAP2A,RRAS,RRAS2,STAT5A
	Thyroid Cancer Signaling	2.71	0.218	BRAF,GDNF,IGF1,JUN,MAP2K1,MAPK3,NTF3,NTF4,NTRK1,NTRK2,PIK3C2G,PIK3CB,PIK3CG,PIK3R1,RALB,RAP2A,RET,RRAS,RRAS2,TCF4,TCF7L2
	Estrogen-Dependent Breast Cancer Signaling	2.71	0.000	AKR1B15,AKR1C1/AKR1C2,AKR1C4,HSD17B10,HSD17B11,HSD17B6,IGF1,IGF1R,JUN,MAPK3,PIK3C2G,PIK3CB,PIK3CG,PIK3R1,RALB,RAP2A,RELA,RELB,RRAS,RRAS2,STAT5A
	Ceramide Signaling	2.67	-1.528	JUN,MAP2K1,MAPK3,PIK3C2G,PIK3CB,PIK3CG,PIK3R1,PPP2CA,PPP2CB,PPP2R2C,PPP2R5A,PPP2R5C,PTPA,RALB,RAP2A,RELA,RELB,RRAS,RRAS2,S1PR2,S1PR4,S1PR5,SMPD2
	HIPPO signaling	2.65	1.500	AJUBA,CD44,CSNK1D,CSNK1E,DLG2,DLG5,MOB1A,PATJ,PPP2CA,PPP2CB,PPP2R2C,PPP2R5A,PPP2R5C,PTPA,RASSF6,SAV1,SCRIB,SKP1,SMAD1,WWTR1,YWHAH,YWHAZ
	Cell Cycle: G2/M DNA Damage Checkpoint Regulation	2.63	-1.387	AURKA,CCNB1,CCNB2,CDC25C,CHEK2,CKS1B,CKS2,FBXL5,HIPK2,MDM2,PTPMT1,RPS6KA1,SKP1,YWHAH,YWHAZ
	MIF-mediated Glucocorticoid Regulation	2.63	-0.905	LY96,MAPK3,NFKBIE,PLA2G12A,PLA2G4A,PLA2G4D,PLA2G4F,PLA2G5,PLA2G6,RELA,RELB,TLR4
	Retinoate Biosynthesis I	2.63	-2.530	AKR1B1,AKR1B10,AKR1C3,AKR1C4,ALDH1A3,DHRS9,HSD17B6,RBP7,RDH12,RDH16,SDR16C5,SDR9C7
	Acute Phase Response Signaling	2.62	-0.756	APOA1,C1QA,C1QB,C1QC,C2,CFB,CHUK,IL18,IL1RN,IL36A,IL36B,IL36RN,JUN,KLKB1,MAP2K1,MAP3K14,MAPK13,MAPK14,MAPK3,NFKBIE,OSM,OSMR,PIK3CB,PIK3CG,PIK3R1,RALB,RAP2A,RBP7,RELA,RELB,RRAS,RRAS2,SAA1,SAA2,SAA4,SOCS1,SOCS6,TCF4,TF,TRADD
	IL-15 Production	2.62	1.512	BTK,CLK1,CSK,EPHA1,EPHA4,FER,FES,FGR,FLT3LG,HCK,IGF1R,IL15,IRF1,JAK3,KIT,LMTK2,LMTK3,MAP2K1,MAP3K11,MERTK,MET,NTRK1,NTRK2,PDGFRA,RELA,RELB,RET,ROR1,TNK1
	Lymphotoxin β Receptor Signaling	2.62	1.941	BIRC2,CASP3,CHUK,CXCL1,MAP3K14,MAPK3,PIK3C2G,PIK3CB,PIK3CG,PIK3R1,RELA,RELB,TNFSF14,TRAF3,TRAF4,TRAF5
	PPAR Signaling	2.60	1.000	AIP,CHUK,CITED2,IL18,IL1RL1,IL1RL2,IL1RN,IL36A,IL36B,IL36RN,JUN,MAP2K1,MAP3K14,MAPK3,NCOA1,NFKBIE,PDGFRA,PPARD,PPARG,RALB,RAP2A,RELA,RELB,RRAS,RRAS2,STAT5A
	Osteoarthritis Pathway	2.53	1.029	AGER,ANKH,ANXA2,CASP1,CASP3,CASP6,CASP7,CHUK,CXCR2,EPAS1,FADD,FGF2,FOXO3,FZD2,FZD7,FZD8,H19,HIF1A,HMGB1,IL1RL1,IL1RL2,ITGA10,ITGA9,ITGAM,ITGAX,ITGB5,ITGB8,MMP12,MTF1,NAMPT,PPARD,PPARG,PRKAA2,RELA,RELB,RUNX2,S100A8,S100A9,S1PR2,SMAD1,SMAD7,SMO,SP7,TCF4,TCF7L2,TGFBR1,TIMP3,TLR4
	LPS/IL-1 Mediated Inhibition of RXR Function	2.53	0.905	ABCC3,ACOX2,ACSL4,ACSL5,ALDH1A3,ALDH3B1,ALDH3B2,ALDH4A1,APOC1,APOC2,APOE,CHST1,CHST13,CHST15,CHST2,CHST3,CHST7,CPT1C,CYP2B6,CYP2C18,CYP2C9,CYP2E1,CYP2S1,CYP2U1,FABP5,GSTA4,GSTM1,GSTO1,HMGCS1,HMGCS2,HS3ST1,HS3ST6,IL18,IL1RL1,IL1RL2,IL1RN,IL36A,IL36B,IL36RN,JUN,LY96,MGMT,MGST1,MGST2,NCOA1,SLC27A2,SLC27A4,SLC27A5,SULT1B1,SULT2B1,TLR4
