# Supplementary material for: Assessment of local and systemic signature of eosinophilic esophagitis (EoE) in children through multi-omics approaches
Source: Front Immunol. 2023 Mar 15;14:1108895. doi: 10.3389/fimmu.2023.1108895 (PMC10050742; doi:10.3389/fimmu.2023.1108895)
Supplement: Supplementary Table 3 — Table listing all the GO terms found by the ClueGO analysis. The same term can be included in several groups. Terms included in groups with a corrected p-value < 10E-10 are higlighted in pale yellow. [file Table_3.xlsx]

## Sheet: Feuil1
	Supplementary table 3: Table listing all the GO terms found by the ClueGO analysis. The same term can be included in several groups. Terms included in groups with a corrected p-value < 10E-10 are higlighted in pale yellow.
	GO ID	Ontology source	GO term	GO levels	GO groups	Nr. genes	% associated genes	Term p-value corrected with Bonferroni step down	Group p-value corrected with Bonferroni step down	Associated genes found
	GO:0000165	GO_BiologicalProcess_08.05.2020	MAPK cascade	[4, 5, 6, 8, 9]	[G17, G26]	220	22.6	0.00005194	{G17=5.8E-14, G26=6.4E-9}	[ADAM8, ADAM9, ADRA2A, AGER, AGXT, AJUBA, AKR1B1, ALKAL1, ALKAL2, ALOX15, APIP, APOE, AR, AREG, ARHGEF5, ARHGEF6, ARRB2, ATF3, ATP6AP1, BCAR3, BRAF, C1QTNF1, CBLC, CCL13, CCL18, CCL26, CCM2, CCNA2, CCR1, CD24, CD300A, CD40, CD44, CDON, CHI3L1, CHUK, CIB1, CNKSR3, CRYAB, CSF2RB, CSK, CYLD, DAXX, DLG2, DOK4, DRD2, DTNBP1, DUSP1, DUSP10, DUSP16, DUSP5, DVL2, EDAR, EDN3, EFNA1, EPGN, EPHA4, ERCC6, ER…
	GO:0001816	GO_BiologicalProcess_08.05.2020	cytokine production	[2, 5]	[G27]	193	22.3	0.00098924	{G27=4.5E-19}	[ADAM8, ADRA2A, AGER, AGPAT2, AGXT, AIFM2, ANXA4, APOA1, APPL2, ARG1, ARG2, ARRB2, B2M, BATF, BCL6, BIRC2, BIRC3, BTK, BTN3A1, CADM1, CARD16, CARD17, CASP1, CCBE1, CCM2, CD200R1, CD24, CD40, CD84, CD86, CDH3, CEBPE, CEL, CGAS, CHI3L1, CHUK, CIDEA, CLC, CLEC4A, CMA1, CMKLR1, CPTP, CSK, CUEDC2, CX3CR1, CXCL6, CYBA, CYLD, CYRIB, DDX58, DHX58, DRD2, DTX4, ELF1, ELOF1, EREG, FADD, FCER1G, FFAR3, FGR, …
	GO:0001817	GO_BiologicalProcess_08.05.2020	regulation of cytokine production	[3, 4, 5, 6]	[G27]	178	22.7	0.00104846	{G27=4.5E-19}	[ADAM8, ADRA2A, AGER, AGPAT2, AGXT, AIFM2, ANXA4, APOA1, APPL2, ARG1, ARG2, ARRB2, B2M, BCL6, BIRC2, BIRC3, BTK, BTN3A1, CADM1, CARD16, CARD17, CASP1, CCBE1, CCM2, CD200R1, CD24, CD40, CD84, CD86, CDH3, CGAS, CHUK, CIDEA, CLC, CLEC4A, CMKLR1, CPTP, CSK, CUEDC2, CX3CR1, CXCL6, CYBA, CYLD, CYRIB, DDX58, DHX58, DRD2, DTX4, ELF1, ELOF1, EREG, FADD, FCER1G, FFAR3, FGR, FURIN, GATA3, GDNF, GHSR, GPRC5B…
	GO:0001909	GO_BiologicalProcess_08.05.2020	leukocyte mediated cytotoxicity	[3, 4]	[G24]	40	34.5	0.00175309	{G24=2.2E-15}	[AGER, ARG1, ARRB2, B2M, CADM1, CD1A, CLEC2A, CORO1A, CTSC, CTSG, CXCL6, CYRIB, DNASE1, FADD, FCGRT, GZMB, HLA-A, HLA-B, HLA-F, HLA-G, ICAM1, IL12A, IL18, IL21, ITGAM, MICB, NANOS2, PTPN6, PTPRC, RAET1E, RASGRP1, SERPINB9, STAP1, TUBB2A, TUBB4B, TUSC2, TYROBP, ULBP3, UNC13D, XCL1]
	GO:0002274	GO_BiologicalProcess_08.05.2020	myeloid leukocyte activation	[3, 4]	[G25]	186	25.9	0.00000001	{G25=2.2E-13}	[ACP3, ADAM10, ADAM8, ADAM9, ADGRE2, ADGRE3, AGER, AGPAT2, AIFM2, ALDH3B1, AMPD3, ANXA2, ARG1, ARHGAP45, ARHGAP9, ATP6V0A1, ATP6V0C, ATP6V1D, ATP8A1, ATP8B4, B2M, BATF, BATF3, BTK, C1QA, CANT1, CD177, CD300A, CD300LF, CD44, CD53, CD84, CDA, CHI3L1, CKAP4, CNN2, COTL1, CPPED1, CREG1, CRISP3, CST3, CSTB, CTSC, CTSG, CTSS, CTSZ, CXCL1, CXCL6, CXCR2, CYB5R3, CYBA, DNAJC5, DNASE1, DOK3, DSC1, DSG1, DS…
	GO:0002275	GO_BiologicalProcess_08.05.2020	myeloid cell activation involved in immune response	[4, 5]	[G25]	155	25.6	0.00000095	{G25=2.2E-13}	[ACP3, ADAM10, ADAM8, ADGRE2, ADGRE3, AGPAT2, AIFM2, ALDH3B1, AMPD3, ANXA2, ARG1, ARHGAP45, ARHGAP9, ATP6V0A1, ATP6V0C, ATP6V1D, ATP8A1, ATP8B4, B2M, BTK, CANT1, CD177, CD300A, CD44, CD53, CD84, CDA, CHI3L1, CKAP4, CNN2, COTL1, CPPED1, CREG1, CRISP3, CST3, CSTB, CTSC, CTSG, CTSS, CTSZ, CXCL1, CXCR2, CYB5R3, CYBA, DNAJC5, DNASE1, DOK3, DSC1, DSG1, DSN1, DSP, DYNC1LI1, DYNLL1, FABP5, FCER1G, FER, F…
	GO:0002283	GO_BiologicalProcess_08.05.2020	neutrophil activation involved in immune response	[5, 6, 7]	[G25]	133	24.5	0.00032275	{G25=2.2E-13}	[ACP3, ADAM10, ADAM8, ADGRE3, AGPAT2, AIFM2, ALDH3B1, AMPD3, ANXA2, ARG1, ARHGAP45, ARHGAP9, ATP6V0A1, ATP6V0C, ATP6V1D, ATP8A1, ATP8B4, B2M, CANT1, CD177, CD300A, CD44, CD53, CDA, CHI3L1, CKAP4, CNN2, COTL1, CPPED1, CREG1, CRISP3, CST3, CSTB, CTSC, CTSG, CTSS, CTSZ, CXCL1, CXCR2, CYB5R3, CYBA, DNAJC5, DNASE1, DOK3, DSC1, DSG1, DSN1, DSP, DYNC1LI1, DYNLL1, FABP5, FCER1G, FGR, FUCA1, FUCA2, GCA, G…
	GO:0002366	GO_BiologicalProcess_08.05.2020	leukocyte activation involved in immune response	[3, 4]	[G25]	190	24.5	0.00000072	{G25=2.2E-13}	[ACP3, ADA, ADAM10, ADAM8, ADGRE2, ADGRE3, AGPAT2, AIFM2, ALDH3B1, AMPD3, ANXA2, APBB1IP, ARG1, ARHGAP45, ARHGAP9, ATP6V0A1, ATP6V0C, ATP6V1D, ATP8A1, ATP8B4, B2M, BATF, BCL6, BTK, CANT1, CD177, CD300A, CD40, CD44, CD53, CD84, CD86, CDA, CHI3L1, CKAP4, CNN2, CORO1A, COTL1, CPPED1, CREG1, CRISP3, CST3, CSTB, CTSC, CTSG, CTSS, CTSZ, CXCL1, CXCR2, CYB5R3, CYBA, DNAJC5, DNASE1, DOK3, DSC1, DSG1, DSN1…
	GO:0002443	GO_BiologicalProcess_08.05.2020	leukocyte mediated immunity	[3]	[G24, G25, G27]	241	24.5	0.00000000	{G24=2.2E-15, G25=2.2E-13, G27=4.5E-19}	[ACP3, ADAM10, ADAM8, ADGRE2, ADGRE3, AGER, AGPAT2, AIFM2, AKR1C1, ALDH3B1, AMPD3, ANXA2, ARG1, ARHGAP45, ARHGAP9, ARRB2, ATP6V0A1, ATP6V0C, ATP6V1D, ATP8A1, ATP8B4, B2M, BATF, BCL6, BTK, C1QA, C1QB, C1QC, C2, CADM1, CANT1, CD177, CD1A, CD300A, CD40, CD44, CD53, CD84, CDA, CFI, CHI3L1, CKAP4, CLC, CLEC2A, CLEC4G, CNN2, CORO1A, COTL1, CPPED1, CREG1, CRISP3, CST3, CSTB, CTSC, CTSG, CTSS, CTSZ, CXCL…
	GO:0002444	GO_BiologicalProcess_08.05.2020	myeloid leukocyte mediated immunity	[4]	[G25]	159	26.0	0.00000018	{G25=2.2E-13}	[ACP3, ADAM10, ADAM8, ADGRE2, ADGRE3, AGPAT2, AIFM2, ALDH3B1, AMPD3, ANXA2, ARG1, ARHGAP45, ARHGAP9, ATP6V0A1, ATP6V0C, ATP6V1D, ATP8A1, ATP8B4, B2M, BTK, CANT1, CD177, CD300A, CD44, CD53, CD84, CDA, CHI3L1, CKAP4, CNN2, COTL1, CPPED1, CREG1, CRISP3, CST3, CSTB, CTSC, CTSG, CTSS, CTSZ, CXCL1, CXCL6, CXCR2, CYB5R3, CYBA, DDX58, DNAJC5, DNASE1, DOK3, DSC1, DSG1, DSN1, DSP, DYNC1LI1, DYNLL1, FABP5, …
	GO:0002446	GO_BiologicalProcess_08.05.2020	neutrophil mediated immunity	[5]	[G25]	136	24.6	0.00021961	{G25=2.2E-13}	[ACP3, ADAM10, ADAM8, ADGRE3, AGPAT2, AIFM2, ALDH3B1, AMPD3, ANXA2, ARG1, ARHGAP45, ARHGAP9, ATP6V0A1, ATP6V0C, ATP6V1D, ATP8A1, ATP8B4, B2M, CANT1, CD177, CD300A, CD44, CD53, CDA, CHI3L1, CKAP4, CNN2, COTL1, CPPED1, CREG1, CRISP3, CST3, CSTB, CTSC, CTSG, CTSS, CTSZ, CXCL1, CXCL6, CXCR2, CYB5R3, CYBA, DNAJC5, DNASE1, DOK3, DSC1, DSG1, DSN1, DSP, DYNC1LI1, DYNLL1, FABP5, FCER1G, FGR, FUCA1, FUCA2,…
	GO:0002520	GO_BiologicalProcess_08.05.2020	immune system development	[2, 4, 5]	[G27]	230	21.5	0.00168178	{G27=4.5E-19}	[ACIN1, ADA, ADAM8, AGER, AGO3, ANXA2, ATP11C, ATP6AP1, B2M, BAK1, BATF, BATF3, BCL6, BRAF, BTK, C1QC, CA2, CASP3, CBFB, CCM2, CCNB2, CCR1, CD101, CD3G, CD40, CD86, CDKN2B, CEBPE, CHD7, CIB1, CITED2, CLC, CNN2, CRIP2, CTNNBIP1, CYLD, DUSP10, EML1, EPAS1, ESCO2, ESRRA, ETV6, EVI2B, EXOSC6, FADD, FASN, FBXW7, FCER1G, FES, FLI1, FLT3LG, FNIP1, FOXE1, FOXO3, FUT7, FZD7, FZD8, G6PD, GAB2, GATA1, GATA2…
	GO:0002521	GO_BiologicalProcess_08.05.2020	leukocyte differentiation	[4, 5, 6, 7, 8]	[G27]	129	23.1	0.01753306	{G27=4.5E-19}	[ACIN1, ADA, ADAM8, AGER, ANXA2, ATP11C, ATP6AP1, B2M, BAK1, BATF, BATF3, BCL6, BRAF, BTK, C1QC, CA2, CBFB, CCR1, CD101, CD3G, CD86, CEBPE, CHD7, CITED2, CTNNBIP1, CYLD, DUSP10, ESRRA, EVI2B, FADD, FASN, FBXW7, FCER1G, FES, FLT3LG, FNIP1, FUT7, FZD7, FZD8, GAB2, GATA1, GATA2, GATA3, GPR137B, GPR183, HCLS1, HDAC5, HLA-B, HLA-G, HMGB1, HMGB3, ID2, IFI16, IKZF1, IKZF3, IL12A, IL15, IL18, IL18R1, IL1…
	GO:0002682	GO_BiologicalProcess_08.05.2020	regulation of immune system process	[2, 3]	[G20, G25, G26, G27]	392	22.5	0.00000000	{G20=4.7E-13, G25=2.2E-13, G26=6.4E-9, G27=4.5E-19}	[ACIN1, ADA, ADAM10, ADAM8, ADGRE2, AGER, AGO3, AHR, AKR1C1, ALOX15, APOA1, APOBEC3F, APOBEC3G, APOE, APPL2, ARG1, ARG2, ARPC2, ARPC3, ARPC4-TTLL3, ARRB2, ATP11C, ATP6AP1, B2M, BCL6, BDKRB1, BIRC2, BIRC3, BLOC1S6, BRAF, BTK, BTN3A1, C10orf99, C1QA, C1QB, C1QC, C2, CA2, CACNB3, CADM1, CAMK1D, CASP3, CBFB, CCM2, CCN3, CCR1, CD101, CD177, CD1A, CD200R1, CD209, CD24, CD300A, CD300LF, CD3G, CD40, CD84…
	GO:0002683	GO_BiologicalProcess_08.05.2020	negative regulation of immune system process	[2, 3, 4]	[G20, G27]	121	25.8	0.00007157	{G20=4.7E-13, G27=4.5E-19}	[ADA, ALOX15, APOA1, ARG1, ARG2, ARRB2, BCL6, BTK, C1QC, CASP3, CBFB, CCN3, CD200R1, CD300A, CD300LF, CD84, CD86, CIB1, CLEC4G, CUEDC2, CXCR2, DHX58, DLG5, DRD2, DUSP1, DUSP10, ELF1, ELOF1, FADD, FAM3A, FBXW7, FCER1G, FER, FGR, GAL, GATA2, GATD3A, GPR137B, GPX1, H4C1, H4C11, H4C12, H4C15, H4C2, H4C4, H4C5, H4C6, H4C9, HLA-A, HLA-B, HLA-F, HLA-G, HMGB1, HMGB3, ID2, IFI16, IL13RA2, IL1RL1, IL27RA, …
	GO:0002684	GO_BiologicalProcess_08.05.2020	positive regulation of immune system process	[2, 3, 4]	[G25, G26, G27]	266	22.3	0.00000498	{G25=2.2E-13, G26=6.4E-9, G27=4.5E-19}	[ACIN1, ADA, ADAM10, ADAM8, ADGRE2, AGER, AKR1C1, APPL2, ARG1, ARPC2, ARPC3, ARPC4-TTLL3, ATP11C, ATP6AP1, B2M, BCL6, BDKRB1, BLOC1S6, BRAF, BTK, BTN3A1, C1QA, C1QB, C1QC, C2, CA2, CACNB3, CADM1, CAMK1D, CBFB, CCR1, CD101, CD177, CD1A, CD209, CD24, CD300A, CD3G, CD40, CD84, CD86, CD99L2, CFB, CFH, CFI, CGAS, CHUK, CLEC10A, CLEC4A, CMKLR1, CMTM3, CORO1A, CSK, CTNNBIP1, CTSC, CTSG, CX3CR1, CXCR2, C…
	GO:0002694	GO_BiologicalProcess_08.05.2020	regulation of leukocyte activation	[3, 4, 5]	[G20, G24, G25, G27]	160	24.7	0.00000967	{G20=4.7E-13, G24=2.2E-15, G25=2.2E-13, G27=4.5E-19}	[ADA, ADAM8, ADGRE2, AGER, AHR, ARG1, ARG2, ATP11C, BCL6, BLOC1S6, BRAF, BTK, CASP3, CBFB, CD177, CD209, CD24, CD300A, CD300LF, CD40, CD84, CD86, CGAS, CLC, CLEC4G, CORO1A, CSK, CTSC, CYLD, CYRIB, DLG5, DUSP10, EFNB3, EXOSC6, FADD, FCER1G, FER, FES, FGR, FLT3LG, GAB2, GAL, GATA2, GATA3, GATD3A, GPR137B, GPR183, HHLA2, HLA-A, HLA-F, HLA-G, HMGB1, HMGB3, ICOS, ICOSLG, ID2, IGF1, IGHA2, IGHG1, IGHG4…
	GO:0002697	GO_BiologicalProcess_08.05.2020	regulation of immune effector process	[3, 4]	[G24, G25, G27]	134	26.4	0.00000204	{G24=2.2E-15, G25=2.2E-13, G27=4.5E-19}	[ADGRE2, AGER, AKR1C1, APOA1, APOBEC3F, APOBEC3G, APPL2, ARG1, ARRB2, B2M, BCL6, BIRC2, BIRC3, BTK, C1QA, C1QB, C1QC, C2, CADM1, CD177, CD1A, CD300A, CD40, CD84, CD86, CFB, CFH, CFI, CGAS, CLC, CLEC4G, CUEDC2, CXCL6, CYRIB, DDX58, DHX58, DNASE1, DUSP10, ERCC6, EXOSC6, FADD, FCER1G, FCGRT, FER, FES, FFAR3, FGR, FUT7, GAB2, GATA2, GATA3, GPRC5B, HLA-A, HLA-B, HLA-F, HLA-G, HMGB1, HOOK1, ICAM1, IGHG…
	GO:0002699	GO_BiologicalProcess_08.05.2020	positive regulation of immune effector process	[3, 4, 5]	[G13, G24, G27]	71	28.7	0.00066239	{G13=1.9E-9, G24=2.2E-15, G27=4.5E-19}	[ADGRE2, APPL2, ARG1, B2M, BTK, CADM1, CD177, CD1A, CD300A, CD40, CD84, CD86, CYRIB, DDX58, DHX58, EXOSC6, FADD, FCER1G, FCGRT, FER, FES, FFAR3, FGR, GAB2, GATA2, GATA3, GPRC5B, HLA-A, HLA-B, HLA-F, HLA-G, HOOK1, IL12A, IL13, IL13RA2, IL18, IL18R1, IL21, IL4R, IL5, ITGAM, KLK5, MAPK14, MAPK3, MICB, MYO18A, MZB1, NANOS2, PLA2G5, PTPN22, PTPRC, RAC2, RAET1E, RASGRP1, RIF1, RSAD2, S100A8, S100A9, SA…
	GO:0002700	GO_BiologicalProcess_08.05.2020	regulation of production of molecular mediator of immune response	[3, 4, 5]	[G24, G27]	49	29.3	0.02460379	{G24=2.2E-15, G27=4.5E-19}	[APOA1, ARG1, B2M, BCL6, BTK, CD40, CGAS, CLC, CUEDC2, DDX58, EXOSC6, FCER1G, FFAR3, GATA3, GPRC5B, HLA-A, HLA-F, HLA-G, HOOK1, IL13, IL13RA2, IL18, IL18R1, IL27RA, IL4R, IL5, JAK3, KLK5, MAPK14, MAPK3, MZB1, PARP3, PTPN22, PTPRC, RIF1, RSAD2, S100A8, S100A9, SASH3, SHLD1, SMAD7, SPINK5, TICAM1, TLR4, TNFRSF14, TNFSF13, TRPM4, WNT5A, XCL1]
	GO:0002703	GO_BiologicalProcess_08.05.2020	regulation of leukocyte mediated immunity	[4, 5]	[G13, G24, G25, G27]	71	32.0	0.00000646	{G13=1.9E-9, G24=2.2E-15, G25=2.2E-13, G27=4.5E-19}	[ADGRE2, AGER, ARG1, ARRB2, B2M, BCL6, BTK, CADM1, CD177, CD1A, CD300A, CD40, CD84, CLC, CLEC4G, CXCL6, CYRIB, DDX58, DNASE1, EXOSC6, FADD, FCER1G, FCGRT, FER, FES, FGR, FUT7, GAB2, GATA2, GATA3, HLA-A, HLA-B, HLA-F, HLA-G, HMGB1, ICAM1, IL12A, IL13, IL13RA2, IL18, IL18R1, IL21, IL27RA, IL4R, ITGAM, JAK3, MICB, NANOS2, PARP3, PRAM1, PTPN6, PTPRC, RAC2, RAET1E, RASGRP1, RIF1, RSAD2, SASH3, SERPINB…
	GO:0002886	GO_BiologicalProcess_08.05.2020	regulation of myeloid leukocyte mediated immunity	[5, 6]	[G13, G24]	25	41.7	0.00410803	{G13=1.9E-9, G24=2.2E-15}	[ADGRE2, ARG1, BTK, CD177, CD300A, CD84, CXCL6, DDX58, DNASE1, FCER1G, FER, FES, FGR, GAB2, GATA2, IL13, IL13RA2, IL4R, ITGAM, PRAM1, RAC2, STAP1, TICAM1, TYROBP, UNC13D]
	GO:0006468	GO_BiologicalProcess_08.05.2020	protein phosphorylation	[6, 7]	[G17, G26]	411	19.5	0.00674741	{G17=5.8E-14, G26=6.4E-9}	[ADAM10, ADAM8, ADAM9, ADM2, ADRA2A, AGER, AGXT, AJUBA, AKR1B1, AKTIP, ALKAL1, ALKAL2, ALOX15, ALPK3, ANXA2, APIP, APOA1, APOE, AR, AREG, ARHGEF5, ARHGEF6, ARRB2, ATF3, ATG13, ATP6AP1, AURKA, BAK1, BCAR3, BDKRB1, BIRC5, BMP2K, BRAF, BTK, BUB1, BUB1B, C1QTNF1, CAB39L, CALM2, CAMK1, CAMK1D, CASP3, CBLB, CBLC, CCDC88C, CCL13, CCL18, CCL26, CCM2, CCNA2, CCNB1, CCNB2, CCNH, CCNL1, CCNYL1, CCR1, CD24, …
	GO:0006793	GO_BiologicalProcess_08.05.2020	phosphorus metabolic process	[3]	[G17, G26]	659	18.7	0.00122436	{G17=5.8E-14, G26=6.4E-9}	[ABHD12, ABHD4, ABHD5, ABHD6, ACHE, ACOT11, ACOT4, ACOT8, ACOT9, ACP1, ACP3, ACSL4, ACSL5, ADA, ADAM10, ADAM8, ADAM9, ADK, ADM2, ADPGK, ADRA2A, AGER, AGPAT2, AGXT, AJUBA, AK4, AKR1B1, AKTIP, ALKAL1, ALKAL2, ALOX15, ALPK3, AMPD3, ANXA2, APIP, APOA1, APOC1, APOC2, APOE, AR, AREG, ARHGEF5, ARHGEF6, ARMT1, ARRB2, ATF3, ATG13, ATP5F1C, ATP5MGL, ATP6AP1, AURKA, BAK1, BCAR3, BDKRB1, BID, BIRC5, BMP2K, B…
	GO:0006796	GO_BiologicalProcess_08.05.2020	phosphate-containing compound metabolic process	[4]	[G17, G26]	655	18.7	0.00099905	{G17=5.8E-14, G26=6.4E-9}	[ABHD12, ABHD4, ABHD5, ABHD6, ACHE, ACOT11, ACOT4, ACOT8, ACOT9, ACP1, ACP3, ACSL4, ACSL5, ADA, ADAM10, ADAM8, ADAM9, ADK, ADM2, ADPGK, ADRA2A, AGER, AGPAT2, AGXT, AJUBA, AK4, AKR1B1, AKTIP, ALKAL1, ALKAL2, ALOX15, ALPK3, AMPD3, ANXA2, APIP, APOA1, APOC1, APOC2, APOE, AR, AREG, ARHGEF5, ARHGEF6, ARMT1, ARRB2, ATF3, ATG13, ATP5F1C, ATP5MGL, ATP6AP1, AURKA, BAK1, BCAR3, BDKRB1, BID, BIRC5, BMP2K, B…
	GO:0006887	GO_BiologicalProcess_08.05.2020	exocytosis	[3, 4, 5, 6]	[G25]	219	22.0	0.00041571	{G25=2.2E-13}	[ACP3, ACTN4, ADAM10, ADAM8, ADGRE2, ADGRE3, ADRA2A, AGPAT2, AIFM2, ALDH3B1, AMPD3, ANXA2, APOA1, APOOL, ARG1, ARHGAP44, ARHGAP45, ARHGAP9, ATP6AP1, ATP6V0A1, ATP6V0C, ATP6V1D, ATP8A1, ATP8B4, B2M, BLOC1S6, BRAF, BTK, CACNA1A, CANT1, CCR1, CD177, CD300A, CD44, CD53, CD84, CD9, CDA, CHI3L1, CHP1, CKAP4, CNN2, CORO1A, COTL1, CPPED1, CREG1, CRISP3, CST3, CSTB, CTSC, CTSG, CTSS, CTSZ, CXCL1, CXCR2, C…
	GO:0006915	GO_BiologicalProcess_08.05.2020	apoptotic process	[4]	[G15]	410	19.9	0.00052287	{G15=2.9E-10}	[ACIN1, ACTN4, ADA, ADAM10, ADAM8, ADAMTSL4, AGXT, AHR, AIFM2, AKR1B1, AKR1C3, AKTIP, ALDH1A3, ALOX12, ANXA4, APBB1, APIP, APOE, AR, AREG, ARF6, ARG2, ARHGAP10, ARHGAP21, ARHGEF19, ARHGEF26, ARHGEF4, ARHGEF5, ARHGEF6, ARRB2, ASIC2, ASNS, ATF3, ATF6, ATG4D, ATP2A3, AURKA, BAK1, BCL2L10, BCL2L15, BCL2L2, BCL6, BDKRB1, BEX2, BID, BIK, BIRC2, BIRC3, BIRC5, BLCAP, BMF, BNIP3, BNIPL, BRAF, BTG1, BTK, B…
	GO:0006952	GO_BiologicalProcess_08.05.2020	defense response	[3]	[G21, G27]	373	20.3	0.00031276	{G21=2.1E-12, G27=4.5E-19}	[ABCC1, ABHD12, ADA, ADAM8, ADGRE2, ADORA3, AGER, AGXT, AHCY, AKNA, AKR1C1, ALOX15, ALOX5AP, AOC3, APOA1, APOBEC1, APOBEC3A, APOBEC3B, APOBEC3C, APOBEC3F, APOBEC3G, APOE, APOL1, APOL2, APOL3, APPL2, ARG1, ARG2, ARRB2, ASS1, ATG16L1, B2M, BACE2, BATF, BCL6, BDKRB1, BIRC2, BIRC3, BNIP3, BRINP1, BTK, C10orf99, C1QA, C1QB, C1QC, C2, C2CD4B, CADM1, CAMK1D, CASP1, CCL13, CCL18, CCL26, CCM2, CCN3, CCR1,…
	GO:0006954	GO_BiologicalProcess_08.05.2020	inflammatory response	[4]	[G21, G27]	181	22.5	0.00142046	{G21=2.1E-12, G27=4.5E-19}	[ABCC1, ABHD12, ADA, ADAM8, ADGRE2, ADORA3, AGER, AGXT, AHCY, AKNA, ALOX15, ALOX5AP, AOC3, APOA1, APOE, APOL2, APOL3, APPL2, ASS1, BACE2, BCL6, BDKRB1, BIRC2, BIRC3, BTK, C1QA, C2CD4B, CAMK1D, CASP1, CCL13, CCL18, CCL26, CCM2, CCN3, CCR1, CCR3, CD200R1, CD40, CD44, CEL, CHI3L1, CHST1, CHST2, CHUK, CLOCK, CMA1, CMKLR1, CTNNBIP1, CTSC, CUEDC2, CXCL1, CXCL6, CXCR2, CYBA, CYLD, DAGLA, DNASE1, DUSP10,…
	GO:0009966	GO_BiologicalProcess_08.05.2020	regulation of signal transduction	[3, 4, 5]	[G19, G26]	635	19.3	0.00001698	{G19=2.8E-10, G26=6.4E-9}	[ABHD6, ACP3, ACTN4, ADA, ADAM10, ADAM8, ADAM9, ADRA2A, AGER, AGO3, AGPAT2, AGXT, AIP, AJUBA, AKAP5, AKR1B1, AKR1C3, ALKAL1, ALKAL2, ALOX15, AMER1, AMFR, APCDD1, APIP, APOA1, APOE, APOL2, APOL3, APPL2, AR, ARAP1, AREG, ARF6, ARG1, ARHGAP10, ARHGAP11B, ARHGAP15, ARHGAP18, ARHGAP21, ARHGAP22, ARHGAP23, ARHGAP25, ARHGAP31, ARHGAP39, ARHGAP40, ARHGAP42, ARHGAP44, ARHGAP45, ARHGAP9, ARHGDIG, ARHGEF19,…
	GO:0010646	GO_BiologicalProcess_08.05.2020	regulation of cell communication	[3, 4]	[G19, G26]	715	18.8	0.00008856	{G19=2.8E-10, G26=6.4E-9}	[AACS, ABHD6, ACHE, ACP3, ACSL4, ACTN4, ADA, ADAM10, ADAM8, ADAM9, ADRA2A, AGER, AGO3, AGPAT2, AGXT, AIP, AJUBA, AKAP5, AKR1B1, AKR1C3, ALKAL1, ALKAL2, ALOX15, AMER1, AMFR, ANK3, ANO1, ANXA4, APCDD1, APIP, APOA1, APOE, APOL2, APOL3, APPL2, AR, ARAP1, AREG, ARF6, ARG1, ARG2, ARHGAP10, ARHGAP11B, ARHGAP15, ARHGAP18, ARHGAP21, ARHGAP22, ARHGAP23, ARHGAP25, ARHGAP31, ARHGAP39, ARHGAP40, ARHGAP42, ARH…
	GO:0010941	GO_BiologicalProcess_08.05.2020	regulation of cell death	[3, 4]	[G15]	359	20.0	0.00236154	{G15=2.9E-10}	[ACOX2, ACTN4, ADA, ADAM10, ADAM8, ADAMTSL4, AGXT, AIFM2, AKR1B1, AKR1C3, ALDH1A3, ALOX12, ANXA4, APBB1, APIP, APOE, AR, AREG, ARG2, ARHGAP10, ARHGAP21, ARHGEF19, ARHGEF26, ARHGEF4, ARHGEF5, ARHGEF6, ARRB2, ASIC2, ASNS, ATF3, ATF6, ATP2A3, AURKA, BAK1, BCL2L10, BCL2L15, BCL2L2, BCL6, BDKRB1, BEX2, BID, BIK, BIRC2, BIRC3, BIRC5, BMF, BNIP3, BRAF, BTG1, BTK, C1QA, CACNA1A, CAMK1D, CARD16, CARD17, C…
	GO:0012501	GO_BiologicalProcess_08.05.2020	programmed cell death	[3]	[G15]	466	21.2	0.00000001	{G15=2.9E-10}	[ACIN1, ACTN4, ADA, ADAM10, ADAM8, ADAMTSL4, AGXT, AHR, AIFM2, AKR1B1, AKR1C3, AKTIP, ALDH1A3, ALOX12, ANXA4, APBB1, APIP, APOE, AR, AREG, ARF6, ARG2, ARHGAP10, ARHGAP21, ARHGEF19, ARHGEF26, ARHGEF4, ARHGEF5, ARHGEF6, ARRB2, ASIC2, ASNS, ATF3, ATF6, ATG4D, ATP2A3, AURKA, BAK1, BCL2L10, BCL2L15, BCL2L2, BCL6, BDKRB1, BEX2, BID, BIK, BIRC2, BIRC3, BIRC5, BLCAP, BMF, BNIP3, BNIPL, BRAF, BTG1, BTK, B…
	GO:0016192	GO_BiologicalProcess_08.05.2020	vesicle-mediated transport	[2, 4]	[G25]	448	19.6	0.00092884	{G25=2.2E-13}	[ACHE, ACP3, ACTN4, ADAM10, ADAM8, ADGRE2, ADGRE3, ADRA2A, AGER, AGPAT2, AIFM2, AKAP5, AKR1B10, AKTIP, ALDH3B1, ALOX15, AMPD3, ANK3, ANKRD13D, ANKRD50, ANXA2, AP2M1, AP3M1, APOA1, APOBR, APOC1, APOC2, APOE, APOL1, APOOL, APPL2, AREG, ARF6, ARFRP1, ARG1, ARHGAP25, ARHGAP27, ARHGAP44, ARHGAP45, ARHGAP9, ARPC2, ARPC3, ARPC4-TTLL3, ARRB2, ASGR1, ATP6AP1, ATP6V0A1, ATP6V0C, ATP6V1D, ATP8A1, ATP8B4, B2…
	GO:0023014	GO_BiologicalProcess_08.05.2020	signal transduction by protein phosphorylation	[3, 4, 5, 7, 8]	[G17, G26]	225	22.7	0.00002464	{G17=5.8E-14, G26=6.4E-9}	[ADAM8, ADAM9, ADRA2A, AGER, AGXT, AJUBA, AKR1B1, ALKAL1, ALKAL2, ALOX15, APIP, APOE, AR, AREG, ARHGEF5, ARHGEF6, ARRB2, ATF3, ATP6AP1, BCAR3, BRAF, C1QTNF1, CBLC, CCL13, CCL18, CCL26, CCM2, CCNA2, CCR1, CD24, CD300A, CD40, CD44, CDON, CHI3L1, CHUK, CIB1, CNKSR3, CRYAB, CSF2RB, CSK, CYLD, DAXX, DLG2, DOK4, DRD2, DTNBP1, DUSP1, DUSP10, DUSP16, DUSP5, DVL2, EDAR, EDN3, EFNA1, EPGN, EPHA4, ERCC6, ER…
	GO:0023051	GO_BiologicalProcess_08.05.2020	regulation of signaling	[2, 3]	[G16, G19, G26]	726	18.9	0.00003176	{G16=3.5E-9, G19=2.8E-10, G26=6.4E-9}	[AACS, ABHD6, ACHE, ACP3, ACSL4, ACTN4, ADA, ADAM10, ADAM8, ADAM9, ADRA2A, AGER, AGO3, AGPAT2, AGXT, AIP, AJUBA, AKAP5, AKR1B1, AKR1C3, ALKAL1, ALKAL2, ALOX15, AMER1, AMFR, ANO1, ANXA2, ANXA4, APCDD1, APIP, APOA1, APOE, APOL2, APOL3, APPL2, AR, ARAP1, AREG, ARF6, ARG1, ARG2, ARHGAP10, ARHGAP11B, ARHGAP15, ARHGAP18, ARHGAP21, ARHGAP22, ARHGAP23, ARHGAP25, ARHGAP31, ARHGAP39, ARHGAP40, ARHGAP42, AR…
	GO:0030097	GO_BiologicalProcess_08.05.2020	hemopoiesis	[4, 5, 6, 7]	[G27]	206	21.4	0.00892613	{G27=4.5E-19}	[ACIN1, ADA, ADAM8, AGER, AGO3, ANXA2, ATP11C, ATP6AP1, B2M, BAK1, BATF, BATF3, BCL6, BRAF, BTK, C1QC, CA2, CASP3, CBFB, CCM2, CCR1, CD101, CD3G, CD86, CDKN2B, CEBPE, CHD7, CIB1, CITED2, CNN2, CRIP2, CTNNBIP1, CYLD, DUSP10, EML1, EPAS1, ESCO2, ESRRA, ETV6, EVI2B, FADD, FASN, FBXW7, FCER1G, FES, FLI1, FLT3LG, FNIP1, FOXO3, FUT7, FZD7, FZD8, G6PD, GAB2, GATA1, GATA2, GATA3, GATD3A, GFI1, GLRX5, GPR…
	GO:0030099	GO_BiologicalProcess_08.05.2020	myeloid cell differentiation	[4, 5, 6, 7, 8]	[G22, G27]	105	23.7	0.04173421	{G22=1.3E-6, G27=4.5E-19}	[ACIN1, AGO3, ANXA2, ATP6AP1, B2M, BATF, BATF3, BCL6, C1QC, CA2, CASP3, CBFB, CCR1, CD101, CDKN2B, CEBPE, CIB1, CITED2, CTNNBIP1, EPAS1, ESRRA, EVI2B, FADD, FASN, FBXW7, FCER1G, FES, FLI1, FOXO3, G6PD, GAB2, GATA1, GATA2, GATA3, GPR137B, GPR183, H3-3B, H3C10, H3C11, H3C13, H3C2, H3C3, H3C6, H3C8, H4C1, H4C11, H4C12, H4C15, H4C2, H4C4, H4C5, H4C6, H4C9, HCLS1, HDAC1, HIF1A, HIPK2, HMGB2, HMGB3, ID…
	GO:0030219	GO_BiologicalProcess_08.05.2020	megakaryocyte differentiation	[5, 6, 7, 8, 9]	[G22, G27]	36	36.4	0.00145668	{G22=1.3E-6, G27=4.5E-19}	[AGO3, CBFB, CDKN2B, CIB1, FLI1, GATA1, GATA2, H3-3B, H3C10, H3C11, H3C13, H3C2, H3C3, H3C6, H3C8, H4C1, H4C11, H4C12, H4C15, H4C2, H4C4, H4C5, H4C6, H4C9, HDAC1, HMGB2, KIT, MEIS1, NFE2, PIP4K2A, PITHD1, PTPN6, RBM15, SCIN, TESC, ZFPM1]
	GO:0031347	GO_BiologicalProcess_08.05.2020	regulation of defense response	[4, 5]	[G11, G21, G27]	173	24.1	0.00001622	{G11=7.3E-9, G21=2.1E-12, G27=4.5E-19}	[ABCC1, ABHD12, ADA, ADAM8, AGER, AGXT, AKNA, ALOX15, ALOX5AP, APOA1, APOBEC3F, APOBEC3G, APOE, APPL2, ARG1, ARG2, ARRB2, BCL6, BIRC2, BIRC3, BTK, C2CD4B, CADM1, CASP1, CCM2, CCN3, CD200R1, CD209, CGAS, CHUK, CLEC10A, CLEC4A, CLOCK, CMA1, CTSC, CUEDC2, CXCL6, CYBA, CYLD, DAGLA, DDX58, DHX58, DNASE1, DRD2, DUSP10, ERCC6, EREG, FADD, FAM3A, FCER1G, FFAR3, FGR, FNDC4, FUT7, GATA3, GHSR, GJA1, GPR31,…
	GO:0032101	GO_BiologicalProcess_08.05.2020	regulation of response to external stimulus	[3, 4]	[G11, G21, G27]	244	22.3	0.00002423	{G11=7.3E-9, G21=2.1E-12, G27=4.5E-19}	[ABCC1, ABHD12, ADA, ADAM10, ADAM8, AGER, AGXT, AKNA, ALOX12, ALOX15, ALOX5AP, ANXA2, APOA1, APOBEC3F, APOBEC3G, APOE, APPL2, ARG1, ARG2, ARRB2, BBS4, BCL6, BIRC2, BIRC3, BRAF, BTK, C1QTNF1, C2CD4B, CACNB3, CADM1, CAMK1D, CARD16, CASP1, CCL26, CCM2, CCN3, CCR1, CD200R1, CD209, CD9, CEL, CERS2, CGAS, CHUK, CLEC10A, CLEC4A, CLOCK, CMA1, CMKLR1, CTSC, CUEDC2, CXCL6, CXCR2, CYBA, CYLD, CYRIB, DAGLA, …
	GO:0032102	GO_BiologicalProcess_08.05.2020	negative regulation of response to external stimulus	[3, 4, 5]	[G11, G19, G27]	100	24.6	0.00943496	{G11=7.3E-9, G19=2.8E-10, G27=4.5E-19}	[ADA, AGER, ALOX12, ANXA2, APOA1, APOE, APPL2, ARG1, ARG2, ARRB2, BBS4, C1QTNF1, CACNB3, CARD16, CCN3, CD200R1, CD9, CEL, CERS2, CUEDC2, DHX58, DRD2, DUSP1, DUSP10, DVL1, EPHA4, EPPK1, FAM3A, FAP, FGF2, FNDC4, GATA3, GHSR, GJA1, GPR31, GPX1, HLA-A, HLA-B, HLA-F, HLA-G, IFI16, IGF1, IL13, IL2RA, KLK8, KLKB1, MAPK7, MDK, MFHAS1, MICB, MMP12, MMP28, MYOZ1, NANOS3, NMI, NRXN1, NUCB2, PADI2, PARP14, P…
	GO:0032940	GO_BiologicalProcess_08.05.2020	secretion by cell	[3, 5]	[G25]	338	20.1	0.00328235	{G25=2.2E-13}	[AACS, ACHE, ACP3, ACSL4, ACTN4, ADAM10, ADAM8, ADAM9, ADGRE2, ADGRE3, ADRA2A, AGER, AGPAT2, AGXT, AIFM2, ALDH3B1, AMPD3, ANO1, ANXA2, ANXA4, APBB1, APOA1, APOE, APOOL, ARF6, ARG1, ARG2, ARHGAP44, ARHGAP45, ARHGAP9, ATP6AP1, ATP6V0A1, ATP6V0C, ATP6V1D, ATP8A1, ATP8B4, B2M, BIRC5, BLOC1S6, BRAF, BTK, BTN3A1, C1QTNF1, C2CD2L, CACNA1A, CADM1, CANT1, CARD16, CARD17, CASP1, CCDC186, CCM2, CCN3, CCR1, …
	GO:0035556	GO_BiologicalProcess_08.05.2020	intracellular signal transduction	[3, 4, 5]	[G17, G26]	632	21.1	0.00000000	{G17=5.8E-14, G26=6.4E-9}	[ACOT11, ACTN4, ADA, ADAM8, ADAM9, ADGRE1, ADGRE2, ADGRE3, ADGRG2, ADM2, ADRA2A, AGER, AGO3, AGXT, AHR, AIP, AJUBA, AKAP5, AKR1B1, AKR1C3, ALKAL1, ALKAL2, ALOX15, ALPK3, AMOTL1, AMOTL2, APIP, APOA1, APOE, APOL2, APOL3, AR, ARAP1, AREG, ARF6, ARFIP2, ARHGAP10, ARHGAP11B, ARHGAP15, ARHGAP18, ARHGAP21, ARHGAP22, ARHGAP23, ARHGAP25, ARHGAP31, ARHGAP39, ARHGAP40, ARHGAP42, ARHGAP44, ARHGAP45, ARHGAP9,…
	GO:0036230	GO_BiologicalProcess_08.05.2020	granulocyte activation	[4, 5]	[G25]	138	24.6	0.00013806	{G25=2.2E-13}	[ACP3, ADAM10, ADAM8, ADGRE3, AGPAT2, AIFM2, ALDH3B1, AMPD3, ANXA2, ARG1, ARHGAP45, ARHGAP9, ATP6V0A1, ATP6V0C, ATP6V1D, ATP8A1, ATP8B4, B2M, CANT1, CD177, CD300A, CD44, CD53, CDA, CHI3L1, CKAP4, CNN2, COTL1, CPPED1, CREG1, CRISP3, CST3, CSTB, CTSC, CTSG, CTSS, CTSZ, CXCL1, CXCL6, CXCR2, CYB5R3, CYBA, DNAJC5, DNASE1, DOK3, DSC1, DSG1, DSN1, DSP, DYNC1LI1, DYNLL1, FABP5, FCER1G, FGR, FUCA1, FUCA2,…
	GO:0042981	GO_BiologicalProcess_08.05.2020	regulation of apoptotic process	[5, 6]	[G15]	331	20.2	0.00239530	{G15=2.9E-10}	[ACTN4, ADA, ADAM10, ADAM8, ADAMTSL4, AGXT, AIFM2, AKR1B1, AKR1C3, ALDH1A3, ALOX12, ANXA4, APBB1, APIP, APOE, AR, AREG, ARG2, ARHGAP10, ARHGAP21, ARHGEF19, ARHGEF26, ARHGEF4, ARHGEF5, ARHGEF6, ARRB2, ASIC2, ASNS, ATF3, ATF6, ATP2A3, AURKA, BAK1, BCL2L10, BCL2L15, BCL2L2, BCL6, BDKRB1, BEX2, BID, BIK, BIRC2, BIRC3, BIRC5, BMF, BNIP3, BRAF, BTG1, BTK, CACNA1A, CAMK1D, CARD16, CARD17, CARD6, CASP1, …
	GO:0043067	GO_BiologicalProcess_08.05.2020	regulation of programmed cell death	[4, 5]	[G15]	338	20.4	0.00078099	{G15=2.9E-10}	[ACTN4, ADA, ADAM10, ADAM8, ADAMTSL4, AGXT, AIFM2, AKR1B1, AKR1C3, ALDH1A3, ALOX12, ANXA4, APBB1, APIP, APOE, AR, AREG, ARG2, ARHGAP10, ARHGAP21, ARHGEF19, ARHGEF26, ARHGEF4, ARHGEF5, ARHGEF6, ARRB2, ASIC2, ASNS, ATF3, ATF6, ATP2A3, AURKA, BAK1, BCL2L10, BCL2L15, BCL2L2, BCL6, BDKRB1, BEX2, BID, BIK, BIRC2, BIRC3, BIRC5, BMF, BNIP3, BRAF, BTG1, BTK, CACNA1A, CAMK1D, CARD16, CARD17, CARD6, CASP1, …
	GO:0043207	GO_BiologicalProcess_08.05.2020	response to external biotic stimulus	[3]	[G27]	329	19.9	0.01082848	{G27=4.5E-19}	[ADAM8, ADAM9, ADH5, AGER, AKR1C1, APOBEC1, APOBEC3A, APOBEC3B, APOBEC3C, APOBEC3F, APOBEC3G, APOE, APOL1, APPL2, ARG1, ARG2, ARRB2, ASS1, ATG16L1, B2M, BAIAP2L1, BAK1, BATF, BATF3, BDKRB1, BIRC2, BIRC3, BNIP3, BPIFB2, BTK, C10orf99, C1QA, C1QB, C1QC, C2, CADM1, CARD16, CARD17, CASP1, CASP3, CCDC186, CCL13, CCL18, CCL26, CD177, CD209, CD24, CD40, CD44, CD84, CD86, CEBPE, CFB, CFH, CFI, CGAS, CHD7…
	GO:0043299	GO_BiologicalProcess_08.05.2020	leukocyte degranulation	[3, 4, 5, 6, 7, 8]	[G25]	154	26.0	0.00000039	{G25=2.2E-13}	[ACP3, ADAM10, ADAM8, ADGRE2, ADGRE3, AGPAT2, AIFM2, ALDH3B1, AMPD3, ANXA2, ARG1, ARHGAP45, ARHGAP9, ATP6V0A1, ATP6V0C, ATP6V1D, ATP8A1, ATP8B4, B2M, BTK, CANT1, CD177, CD300A, CD44, CD53, CD84, CDA, CHI3L1, CKAP4, CNN2, CORO1A, COTL1, CPPED1, CREG1, CRISP3, CST3, CSTB, CTSC, CTSG, CTSS, CTSZ, CXCL1, CXCR2, CYB5R3, CYBA, DNAJC5, DOK3, DSC1, DSG1, DSN1, DSP, DYNC1LI1, DYNLL1, FABP5, FCER1G, FER, F…
	GO:0045055	GO_BiologicalProcess_08.05.2020	regulated exocytosis	[4, 5, 6, 7]	[G25]	203	23.2	0.00002173	{G25=2.2E-13}	[ACP3, ACTN4, ADAM10, ADAM8, ADGRE2, ADGRE3, ADRA2A, AGPAT2, AIFM2, ALDH3B1, AMPD3, ANXA2, APOA1, APOOL, ARG1, ARHGAP45, ARHGAP9, ATP6V0A1, ATP6V0C, ATP6V1D, ATP8A1, ATP8B4, B2M, BLOC1S6, BRAF, BTK, CACNA1A, CANT1, CD177, CD300A, CD44, CD53, CD84, CD9, CDA, CHI3L1, CHP1, CKAP4, CNN2, CORO1A, COTL1, CPPED1, CREG1, CRISP3, CST3, CSTB, CTSC, CTSG, CTSS, CTSZ, CXCL1, CXCR2, CYB5R3, CYBA, CYRIB, DNAJC…
	GO:0045087	GO_BiologicalProcess_08.05.2020	innate immune response	[3, 4, 5, 6]	[G27]	214	21.0	0.02432389	{G27=4.5E-19}	[ADAM8, AGER, AKR1C1, APOBEC3A, APOBEC3B, APOBEC3C, APOBEC3F, APOBEC3G, APOE, APOL1, APPL2, ARG1, ARG2, ARRB2, ASS1, B2M, BIRC2, BIRC3, BTK, C1QA, C1QB, C1QC, C2, CADM1, CASP1, CCL13, CCL18, CCL26, CD177, CD209, CD40, CD44, CD84, CFB, CFH, CFI, CGAS, CHUK, CLDN1, CLEC10A, CLEC2A, CLEC4A, COLEC12, CORO1A, CRISP3, CX3CR1, CXCL16, CYBA, CYLD, DDX58, DHX58, DRD2, DUSP10, ELF4, EREG, FADD, FAM3A, FCER…
	GO:0045321	GO_BiologicalProcess_08.05.2020	leukocyte activation	[2, 3]	[G25, G27]	337	23.8	0.00000000	{G25=2.2E-13, G27=4.5E-19}	[ACP3, ADA, ADAM10, ADAM8, ADAM9, ADGRE2, ADGRE3, AGER, AGPAT2, AHR, AIFM2, ALDH3B1, AMPD3, ANXA2, APBB1IP, ARG1, ARG2, ARHGAP45, ARHGAP9, ATP11C, ATP6V0A1, ATP6V0C, ATP6V1D, ATP8A1, ATP8B4, B2M, BAK1, BATF, BATF3, BCL6, BLOC1S6, BRAF, BTK, BTN3A1, C1QA, CANT1, CASP3, CBFB, CD177, CD209, CD24, CD300A, CD300LF, CD3G, CD40, CD44, CD53, CD7, CD84, CD86, CDA, CDH26, CGAS, CHD7, CHI3L1, CKAP4, CLC, CL…
	GO:0045597	GO_BiologicalProcess_08.05.2020	positive regulation of cell differentiation	[3, 4, 5]	[G16, G27]	220	20.7	0.04329304	{G16=3.5E-9, G27=4.5E-19}	[AAMDC, ACIN1, ADA, ADAM8, AGER, AGXT, AKR1B1, ALKAL1, ALKAL2, APBB1, APOA1, APOE, AR, AREG, ARPC2, ARRB2, ASIC2, ASPM, ATP11C, ATP6AP1, AURKA, BCL6, BLOC1S5, BLOC1S6, BOC, BRAF, BRINP1, BTG1, BTK, CA2, CAMK1, CAMK1D, CBFB, CCDC71L, CCNA2, CCR1, CD101, CD24, CD53, CD86, CDKL5, CDON, CDS1, CHEK2, CIB1, CLDN5, CLIC1, CMKLR1, COBL, CREB3L2, CREBL2, CSNK1D, CSNK1E, CTH, CTNNBIP1, CX3CR1, CYLD, DBN1, …
	GO:0045652	GO_BiologicalProcess_08.05.2020	regulation of megakaryocyte differentiation	[5, 6, 7, 8, 9, 10]	[G22, G27]	30	37.5	0.00797530	{G22=1.3E-6, G27=4.5E-19}	[AGO3, CBFB, CIB1, GATA1, GATA2, H3-3B, H3C10, H3C11, H3C13, H3C2, H3C3, H3C6, H3C8, H4C1, H4C11, H4C12, H4C15, H4C2, H4C4, H4C5, H4C6, H4C9, HDAC1, HMGB2, NFE2, PITHD1, RBM15, SCIN, TESC, ZFPM1]
	GO:0046649	GO_BiologicalProcess_08.05.2020	lymphocyte activation	[3, 4]	[G25, G27]	192	23.5	0.00001661	{G25=2.2E-13, G27=4.5E-19}	[ADA, ADAM8, AGER, AHR, APBB1IP, ARG1, ARG2, ATP11C, B2M, BAK1, BATF, BCL6, BLOC1S6, BRAF, BTK, BTN3A1, CASP3, CBFB, CD209, CD24, CD300A, CD3G, CD40, CD44, CD7, CD86, CDH26, CGAS, CHD7, CLC, CLEC4A, CLEC4G, CORO1A, CSK, CYLD, CYRIB, DLG5, DUSP10, EFNB3, ELF4, EXOSC6, FADD, FCER1G, FGR, FLT3LG, FNIP1, FUT7, FZD7, FZD8, GAL, GAPT, GATA3, GATD3A, GPR183, HDAC5, HELLS, HHLA2, HLA-A, HLA-F, HLA-G, HMG…
	GO:0046903	GO_BiologicalProcess_08.05.2020	secretion	[4]	[G25]	362	19.8	0.00679879	{G25=2.2E-13}	[AACS, ABCC3, ACHE, ACP3, ACSL4, ACTN4, ADA, ADAM10, ADAM8, ADAM9, ADGRE2, ADGRE3, ADRA2A, AGER, AGPAT2, AGXT, AIFM2, ALDH3B1, AMPD3, ANO1, ANXA2, ANXA4, APBB1, APOA1, APOE, APOOL, AQP5, ARF6, ARG1, ARG2, ARHGAP44, ARHGAP45, ARHGAP9, ATP6AP1, ATP6V0A1, ATP6V0C, ATP6V1D, ATP8A1, ATP8B4, B2M, BDKRB1, BIRC5, BLOC1S6, BRAF, BTK, BTN3A1, C1QTNF1, C2CD2L, CA2, CACNA1A, CADM1, CANT1, CARD16, CARD17, CAS…
	GO:0048519	GO_BiologicalProcess_08.05.2020	negative regulation of biological process	[1, 2, 3]	[G19]	1016	17.7	0.02177948	{G19=2.8E-10}	[A2ML1, ABHD5, ABHD6, ACADL, ACD, ACHE, ACOT11, ACOT8, ACTN4, ADA, ADAM10, ADAM8, ADORA3, ADRA2A, AEBP2, AGER, AGO3, AGXT, AHR, AIFM2, AJUBA, AKNA, AKR1B1, AKR1C3, ALOX12, ALOX15, ALPK3, AMER1, AMFR, ANK3, ANKRD13D, ANXA2, ANXA4, AOC3, AP2M1, APBB1, APCDD1, APIP, APOA1, APOBEC1, APOBEC3A, APOBEC3B, APOBEC3C, APOBEC3F, APOBEC3G, APOC1, APOC2, APOE, APPL2, AR, ARAP1, AREG, ARF6, ARG1, ARG2, ARHGAP1…
	GO:0048523	GO_BiologicalProcess_08.05.2020	negative regulation of cellular process	[2, 3, 4]	[G19]	928	17.9	0.00534723	{G19=2.8E-10}	[A2ML1, ABHD6, ACADL, ACD, ACHE, ACOT8, ACTN4, ADA, ADAM10, ADAM8, ADORA3, ADRA2A, AEBP2, AGER, AGO3, AGXT, AHR, AIFM2, AJUBA, AKNA, AKR1B1, AKR1C3, ALOX12, ALPK3, AMER1, AMFR, ANK3, ANKRD13D, ANXA2, ANXA4, AP2M1, APBB1, APCDD1, APIP, APOA1, APOBEC1, APOBEC3A, APOBEC3B, APOBEC3C, APOBEC3F, APOBEC3G, APOC1, APOC2, APOE, APPL2, AR, ARAP1, AREG, ARF6, ARG1, ARG2, ARHGAP10, ARHGAP21, ARHGAP25, ARHGAP…
	GO:0048534	GO_BiologicalProcess_08.05.2020	hematopoietic or lymphoid organ development	[3, 4, 5, 6]	[G27]	216	21.5	0.00382632	{G27=4.5E-19}	[ACIN1, ADA, ADAM8, AGER, AGO3, ANXA2, ATP11C, ATP6AP1, B2M, BAK1, BATF, BATF3, BCL6, BRAF, BTK, C1QC, CA2, CASP3, CBFB, CCM2, CCNB2, CCR1, CD101, CD3G, CD86, CDKN2B, CEBPE, CHD7, CIB1, CITED2, CNN2, CRIP2, CTNNBIP1, CYLD, DUSP10, EML1, EPAS1, ESCO2, ESRRA, ETV6, EVI2B, FADD, FASN, FBXW7, FCER1G, FES, FLI1, FLT3LG, FNIP1, FOXE1, FOXO3, FUT7, FZD7, FZD8, G6PD, GAB2, GATA1, GATA2, GATA3, GATD3A, GF…
	GO:0048583	GO_BiologicalProcess_08.05.2020	regulation of response to stimulus	[2, 3]	[G19, G21, G26, G27]	883	19.5	0.00000000	{G19=2.8E-10, G21=2.1E-12, G26=6.4E-9, G27=4.5E-19}	[ABCC1, ABHD12, ABHD6, ACOX2, ACP3, ACTN4, ADA, ADAM10, ADAM8, ADAM9, ADGRE2, ADRA2A, AGER, AGO3, AGPAT2, AGXT, AIFM2, AIP, AJUBA, AKAP5, AKNA, AKR1B1, AKR1C1, AKR1C3, ALKAL1, ALKAL2, ALOX12, ALOX15, ALOX5AP, AMER1, AMFR, ANO1, ANXA2, APBB1, APCDD1, APIP, APOA1, APOBEC3F, APOBEC3G, APOE, APOL2, APOL3, APPL2, AR, ARAP1, AREG, ARF6, ARG1, ARG2, ARHGAP10, ARHGAP11B, ARHGAP15, ARHGAP18, ARHGAP21, ARH…
	GO:0048584	GO_BiologicalProcess_08.05.2020	positive regulation of response to stimulus	[2, 3, 4]	[G21, G26, G27]	533	20.6	0.00000002	{G21=2.1E-12, G26=6.4E-9, G27=4.5E-19}	[ABCC1, ACOX2, ACP3, ACTN4, ADA, ADAM10, ADAM8, ADAM9, ADRA2A, AGER, AGO3, AGPAT2, AGXT, AJUBA, AKR1B1, AKR1C1, AKR1C3, ALKAL1, ALKAL2, ALOX15, ALOX5AP, AMER1, ANO1, APBB1, APOA1, APOE, APOL2, APOL3, APPL2, AR, ARAP1, AREG, ARG1, ARG2, ARHGEF5, ARPC2, ARPC3, ARPC4-TTLL3, ARRB2, ART4, ASPM, ATF3, ATF6, ATP2C1, ATP6AP1, ATP6V0C, B2M, BAK1, BCAR3, BID, BIK, BIRC2, BIRC3, BMF, BMP2K, BNIP3, BRAF, BTK…
	GO:0048585	GO_BiologicalProcess_08.05.2020	negative regulation of response to stimulus	[2, 3, 4]	[G11, G19, G21, G26]	357	20.4	0.00034971	{G11=7.3E-9, G19=2.8E-10, G21=2.1E-12, G26=6.4E-9}	[ADA, ADRA2A, AGER, AGXT, AJUBA, AKR1B1, ALOX12, ALOX15, AMER1, AMFR, ANXA2, APCDD1, APOA1, APOE, APPL2, AR, AREG, ARG1, ARG2, ARHGAP25, ARHGAP42, ARHGAP44, ARRB2, ARRDC1, ARRDC3, ATF3, BBS4, BCL2L10, BCL2L2, BCL6, BDKRB1, BICC1, BID, BMT2, C1QTNF1, CACNB3, CALM2, CAPN5, CARD16, CARD19, CASTOR1, CBLB, CBLC, CCAR2, CCDC88C, CCN3, CD200R1, CD300A, CD300LF, CD44, CD84, CD9, CDKN2D, CEL, CERS2, CGAS,…
	GO:0050670	GO_BiologicalProcess_08.05.2020	regulation of lymphocyte proliferation	[5, 6, 7]	[G20, G27]	62	27.0	0.04006348	{G20=4.7E-13, G27=4.5E-19}	[ADA, AGER, AHR, ARG1, ARG2, BCL6, BTK, CASP3, CD209, CD24, CD300A, CD40, CD86, CLC, CLEC4G, CORO1A, DLG5, FADD, FLT3LG, GAL, GATD3A, GPR183, HHLA2, HLA-A, HLA-G, HMGB1, ICOSLG, IGF1, IKZF3, IL12A, IL13, IL15, IL18, IL21, IL2RA, IL5, INPP5D, IRF1, JAK3, LST1, MZB1, NFATC2, PELI1, PRKAR1A, PTPN22, PTPN6, PTPRC, RAC2, RASAL3, S100A8, S100A9, SASH3, SCRIB, SH3RF1, TICAM1, TIMP1, TLR4, TMEM131L, TNFR…
	GO:0050727	GO_BiologicalProcess_08.05.2020	regulation of inflammatory response	[4, 5, 6]	[G21, G27]	96	25.2	0.00613738	{G21=2.1E-12, G27=4.5E-19}	[ABCC1, ABHD12, ADA, ADAM8, AGER, AGXT, AKNA, ALOX15, ALOX5AP, APOA1, APOE, APPL2, BCL6, BIRC2, BIRC3, BTK, C2CD4B, CASP1, CCM2, CCN3, CD200R1, CLOCK, CMA1, CTSC, CUEDC2, CYLD, DAGLA, DNASE1, DUSP10, FCER1G, FFAR3, FNDC4, FUT7, GATA3, GHSR, GPR31, GPRC5B, GPX1, GPX4, HCK, IGF1, IL13, IL15, IL17RB, IL18, IL1RL1, IL1RL2, IL21, IL2RA, KLKB1, MAPK13, MAPK14, MAPK7, MDK, MFHAS1, MGLL, MGST2, NANOS2, N…
	GO:0050776	GO_BiologicalProcess_08.05.2020	regulation of immune response	[3, 4]	[G25, G26, G27]	253	23.1	0.00000034	{G25=2.2E-13, G26=6.4E-9, G27=4.5E-19}	[ADA, ADAM8, ADGRE2, AGER, AKR1C1, ALOX15, APOA1, APOE, APPL2, ARG1, ARG2, ARPC2, ARPC3, ARPC4-TTLL3, ARRB2, B2M, BCL6, BIRC2, BIRC3, BRAF, BTK, BTN3A1, C1QA, C1QB, C1QC, C2, CACNB3, CADM1, CBFB, CD177, CD1A, CD200R1, CD209, CD24, CD300A, CD300LF, CD3G, CD40, CD84, CD86, CFB, CFH, CFI, CGAS, CHUK, CLC, CLEC10A, CLEC4A, CLEC4G, CMKLR1, CMTM3, COLEC12, CSK, CTSG, CUEDC2, CYFIP2, CYLD, CYRIB, DDX58,…
	GO:0050777	GO_BiologicalProcess_08.05.2020	negative regulation of immune response	[3, 4, 5]	[G20]	47	30.1	0.01856664	{G20=4.7E-13}	[ALOX15, APOA1, ARG1, ARG2, ARRB2, BCL6, CD300A, CD84, CLEC4G, CUEDC2, DHX58, DRD2, DUSP10, FAM3A, FER, GPX1, HLA-A, HLA-B, HLA-F, HLA-G, IFI16, IL13RA2, IL1RL1, IL27RA, IL2RA, IL4R, INPP5D, JAK3, MMP12, NMI, PARP14, PARP3, PDCD1, PGLYRP1, PGLYRP3, PPARG, PSMB4, PTPN6, PTPRC, SAMSN1, SERPINB9, SMAD7, SPINK5, TNFRSF14, TRAFD1, TTLL12, XCL1]
	GO:0050778	GO_BiologicalProcess_08.05.2020	positive regulation of immune response	[3, 4, 5]	[G24, G26, G27]	181	21.4	0.04282939	{G24=2.2E-15, G26=6.4E-9, G27=4.5E-19}	[ADA, ADAM8, AKR1C1, APPL2, ARPC2, ARPC3, ARPC4-TTLL3, B2M, BRAF, BTK, BTN3A1, C1QA, C1QB, C1QC, C2, CACNB3, CADM1, CBFB, CD177, CD1A, CD209, CD300A, CD3G, CD40, CD86, CFB, CFH, CFI, CGAS, CHUK, CLEC10A, CLEC4A, CMKLR1, CMTM3, CSK, CTSG, CYFIP2, CYLD, CYRIB, DDX58, EIF2B4, ELF1, ELMO2, ELOF1, EREG, EXOSC6, FADD, FCER1G, FCGRT, FFAR3, FGR, FYB1, GAB2, GATA2, GATA3, GPR31, GPRC5B, HCK, HHLA2, HLA-A…
	GO:0050865	GO_BiologicalProcess_08.05.2020	regulation of cell activation	[3, 4]	[G20, G24, G25, G27]	169	24.3	0.00001260	{G20=4.7E-13, G24=2.2E-15, G25=2.2E-13, G27=4.5E-19}	[ADA, ADAM8, ADGRE2, AGER, AHR, ALOX12, APOE, ARG1, ARG2, ATP11C, BCL6, BLOC1S6, BRAF, BTK, C1QTNF1, CASP3, CBFB, CD177, CD209, CD24, CD300A, CD300LF, CD40, CD84, CD86, CD9, CGAS, CLC, CLEC4G, CORO1A, CSK, CTSC, CYLD, CYRIB, DLG5, DUSP10, EFNB3, EXOSC6, FADD, FCER1G, FER, FES, FGR, FLT3LG, GAB2, GAL, GATA2, GATA3, GATD3A, GPR137B, GPR183, HHLA2, HLA-A, HLA-F, HLA-G, HMGB1, HMGB3, ICOS, ICOSLG, ID…
	GO:0050866	GO_BiologicalProcess_08.05.2020	negative regulation of cell activation	[3, 4, 5]	[G20, G27]	60	28.2	0.01159825	{G20=4.7E-13, G27=4.5E-19}	[ALOX12, APOE, ARG1, ARG2, BCL6, BTK, C1QTNF1, CASP3, CBFB, CD300A, CD300LF, CD84, CD86, CD9, CLEC4G, DLG5, FER, FGR, GAL, HLA-F, HLA-G, HMGB1, HMGB3, ID2, IL13RA2, IL2RA, IL4R, INPP5D, IRF1, JAK3, LAX1, LST1, MDK, MERTK, MILR1, NANOS3, PARP3, PDGFRA, PELI1, PGLYRP1, PGLYRP3, PRKAR1A, PTPN22, PTPN6, PTPRC, RUNX3, SAMSN1, SCRIB, SERPINE2, SFRP1, SMAD7, SOCS1, SOCS6, TBC1D10C, THBD, TMEM131L, TNFAI…
	GO:0050867	GO_BiologicalProcess_08.05.2020	positive regulation of cell activation	[3, 4, 5]	[G24, G25, G27]	109	24.0	0.01624899	{G24=2.2E-15, G25=2.2E-13, G27=4.5E-19}	[ADA, ADAM8, AGER, ATP11C, BCL6, BLOC1S6, BTK, CBFB, CD177, CD209, CD24, CD40, CD86, CORO1A, CSK, CTSC, CYLD, CYRIB, DUSP10, EFNB3, EXOSC6, FADD, FCER1G, FGR, FLT3LG, GAB2, GATA2, GATA3, GATD3A, GPR183, HHLA2, HLA-A, HLA-F, HLA-G, HMGB1, ICOS, ICOSLG, IGF1, IGHA2, IGHG1, IGHG4, IGHV1-18, IGHV1-69, IGHV2-5, IGHV3-15, IGHV3-16, IGHV3-20, IGHV3-33, IGHV3-48, IGHV3-49, IGHV3-72, IGHV3-74, IGHV4-34, I…
	GO:0051249	GO_BiologicalProcess_08.05.2020	regulation of lymphocyte activation	[4, 5, 6]	[G20, G25, G27]	136	24.5	0.00032971	{G20=4.7E-13, G25=2.2E-13, G27=4.5E-19}	[ADA, ADAM8, AGER, AHR, ARG1, ARG2, ATP11C, BCL6, BLOC1S6, BRAF, BTK, CASP3, CBFB, CD209, CD24, CD300A, CD40, CD86, CGAS, CLC, CLEC4G, CORO1A, CSK, CYLD, CYRIB, DLG5, DUSP10, EFNB3, EXOSC6, FADD, FGR, FLT3LG, GAL, GATA3, GATD3A, GPR183, HHLA2, HLA-A, HLA-F, HLA-G, HMGB1, HMGB3, ICOS, ICOSLG, ID2, IGF1, IGHA2, IGHG1, IGHG4, IGHV1-18, IGHV1-69, IGHV2-5, IGHV3-15, IGHV3-16, IGHV3-20, IGHV3-33, IGHV3…
	GO:0051251	GO_BiologicalProcess_08.05.2020	positive regulation of lymphocyte activation	[4, 5, 6, 7]	[G25, G27]	96	24.5	0.02323215	{G25=2.2E-13, G27=4.5E-19}	[ADA, ADAM8, AGER, ATP11C, BCL6, BLOC1S6, BTK, CBFB, CD209, CD24, CD40, CD86, CORO1A, CSK, CYLD, CYRIB, DUSP10, EFNB3, EXOSC6, FADD, FLT3LG, GATA3, GATD3A, GPR183, HHLA2, HLA-A, HLA-F, HLA-G, HMGB1, ICOS, ICOSLG, IGF1, IGHA2, IGHG1, IGHG4, IGHV1-18, IGHV1-69, IGHV2-5, IGHV3-15, IGHV3-16, IGHV3-20, IGHV3-33, IGHV3-48, IGHV3-49, IGHV3-72, IGHV3-74, IGHV4-34, IGKC, IGLC2, IGLC6, IGLL1, IGLL5, IL12A,…
	GO:0080134	GO_BiologicalProcess_08.05.2020	regulation of response to stress	[3, 4]	[G19, G21, G26, G27]	318	20.6	0.00070208	{G19=2.8E-10, G21=2.1E-12, G26=6.4E-9, G27=4.5E-19}	[ABCC1, ABHD12, ACOX2, ADA, ADAM8, ADRA2A, AGER, AGXT, AIFM2, AJUBA, AKNA, ALOX12, ALOX15, ALOX5AP, ANXA2, APBB1, APOA1, APOBEC3F, APOBEC3G, APOE, APPL2, ARG1, ARG2, ARHGEF5, ARMT1, ARRB2, ATF6, B2M, BAK1, BCL6, BDKRB1, BID, BIRC2, BIRC3, BRAF, BTK, C1QTNF1, C2CD4B, CADM1, CASP1, CCAR2, CCM2, CCN3, CD200R1, CD209, CD44, CD9, CDKN2D, CEL, CERS2, CGAS, CHEK2, CHUK, CLDN1, CLEC10A, CLEC4A, CLOCK, CM…
	GO:0098542	GO_BiologicalProcess_08.05.2020	defense response to other organism	[3, 4, 5]	[G27]	253	20.4	0.03423944	{G27=4.5E-19}	[ADAM8, AGER, AKR1C1, APOBEC1, APOBEC3A, APOBEC3B, APOBEC3C, APOBEC3F, APOBEC3G, APOE, APOL1, APPL2, ARG1, ARG2, ARRB2, ASS1, ATG16L1, B2M, BATF, BIRC2, BIRC3, BNIP3, BTK, C10orf99, C1QA, C1QB, C1QC, C2, CADM1, CASP1, CCL13, CCL18, CCL26, CD177, CD209, CD40, CD44, CD84, CEBPE, CFB, CFH, CFI, CGAS, CHUK, CLDN1, CLEC10A, CLEC2A, CLEC4A, COLEC12, CORO1A, COTL1, CRISP3, CST11, CTSG, CX3CR1, CXCL16, C…
	GO:0140352	GO_BiologicalProcess_08.05.2020	export from cell	[2, 4]	[G25]	346	20.0	0.00537854	{G25=2.2E-13}	[AACS, ABCC1, ABCC5, ABCG2, ACHE, ACP3, ACSL4, ACTN4, ADAM10, ADAM8, ADAM9, ADGRE2, ADGRE3, ADRA2A, AGER, AGPAT2, AGXT, AIFM2, ALDH3B1, AMPD3, ANO1, ANXA2, ANXA4, APBB1, APOA1, APOE, APOOL, ARF6, ARG1, ARG2, ARHGAP44, ARHGAP45, ARHGAP9, ATP4A, ATP6AP1, ATP6V0A1, ATP6V0C, ATP6V1D, ATP8A1, ATP8B4, B2M, BIRC5, BLOC1S6, BRAF, BTK, BTN3A1, C1QTNF1, C2CD2L, CACNA1A, CADM1, CANT1, CARD16, CARD17, CASP1,…
	GO:1901564	GO_BiologicalProcess_08.05.2020	organonitrogen compound metabolic process	[3]	[G17]	1269	18.0	0.00000251	{G17=5.8E-14}	[A2ML1, A4GALT, AARS2, ABCA3, ABCB6, ABCC1, ABCC5, ABCG2, ABHD12, ABHD4, ABHD5, ACADL, ACADM, ACADSB, ACD, ACER1, ACHE, ACOT11, ACOT4, ACOT8, ACOT9, ACP1, ACP3, ACR, ACSL4, ACSL5, ACTL6A, ADA, ADAM10, ADAM11, ADAM28, ADAM8, ADAM9, ADAMTS17, ADAMTSL3, ADAMTSL4, ADH5, ADK, ADM2, ADPGK, ADPRS, ADRA2A, AGER, AGO3, AGPAT2, AGXT, AHCY, AIFM2, AIP, AJUBA, AK4, AKR1B1, AKTIP, ALDH3B1, ALDH3B2, ALDH4A1, A…
	GO:1902105	GO_BiologicalProcess_08.05.2020	regulation of leukocyte differentiation	[4, 5, 6, 7, 8, 9]	[G27]	80	27.3	0.00165481	{G27=4.5E-19}	[ACIN1, ADA, ADAM8, AGER, ATP11C, ATP6AP1, BCL6, BRAF, BTK, C1QC, CA2, CBFB, CCR1, CD101, CD86, CTNNBIP1, CYLD, DUSP10, ESRRA, EVI2B, FADD, FBXW7, FES, FLT3LG, GATA2, GATA3, GPR137B, HCLS1, HLA-B, HLA-G, HMGB1, HMGB3, ID2, IKZF3, IL12A, IL15, IL18, IL1RL2, IL2RA, IL34, IL36B, IL4R, IL5, INPP5D, IRF1, JAK3, JUN, KITLG, MAFB, MDK, MMP14, NFAM1, NFATC2, PGLYRP1, PGLYRP3, PIK3R1, PRDM1, PRXL2A, PTPN6…
	GO:1902107	GO_BiologicalProcess_08.05.2020	positive regulation of leukocyte differentiation	[4, 5, 6, 7, 8, 9, 10]	[G27]	50	31.3	0.00272213	{G27=4.5E-19}	[ACIN1, ADA, ADAM8, AGER, ATP11C, ATP6AP1, BCL6, BTK, CA2, CBFB, CCR1, CD101, CD86, CTNNBIP1, CYLD, DUSP10, EVI2B, FADD, FES, FLT3LG, GATA3, HCLS1, HLA-G, HMGB1, ID2, IL12A, IL15, IL18, IL1RL2, IL2RA, IL34, IL36B, IL4R, IL5, INPP5D, JUN, KITLG, MDK, MMP14, PTPRC, RASGRP1, RHOH, RORA, RUNX3, SASH3, SOCS1, TESC, TREM2, TYROBP, ZMIZ1]
	GO:1903706	GO_BiologicalProcess_08.05.2020	regulation of hemopoiesis	[3, 4, 5, 6, 7, 8]	[G20, G27]	130	25.6	0.00002956	{G20=4.7E-13, G27=4.5E-19}	[ACIN1, ADA, ADAM8, AGER, AGO3, ATP11C, ATP6AP1, B2M, BCL6, BRAF, BTK, C1QC, CA2, CBFB, CCM2, CCR1, CD101, CD86, CIB1, CTNNBIP1, CYLD, DUSP10, ESRRA, EVI2B, FADD, FBXW7, FES, FLT3LG, FNIP1, FOXO3, GATA1, GATA2, GATA3, GATD3A, GPR137B, H3-3B, H3C10, H3C11, H3C13, H3C2, H3C3, H3C6, H3C8, H4C1, H4C11, H4C12, H4C15, H4C2, H4C4, H4C5, H4C6, H4C9, HCLS1, HDAC1, HIF1A, HLA-B, HLA-G, HMGB1, HMGB2, HMGB3,…
	GO:1903708	GO_BiologicalProcess_08.05.2020	positive regulation of hemopoiesis	[3, 4, 5, 6, 7, 8, 9]	[G16, G27]	59	28.6	0.00783704	{G16=3.5E-9, G27=4.5E-19}	[ACIN1, ADA, ADAM8, AGER, ATP11C, ATP6AP1, BCL6, BTK, CA2, CBFB, CCR1, CD101, CD86, CTNNBIP1, CYLD, DUSP10, EVI2B, FADD, FES, FLT3LG, FOXO3, GATA1, GATA2, GATA3, HCLS1, HIF1A, HLA-G, HMGB1, HMGB2, ID2, IL12A, IL15, IL18, IL1RL2, IL2RA, IL34, IL36B, IL4R, IL5, INPP5D, JUN, KITLG, MAPK14, MDK, MMP14, PITHD1, PTPRC, RASGRP1, RHEX, RHOH, RORA, RUNX3, SASH3, SCIN, SOCS1, TESC, TREM2, TYROBP, ZMIZ1]
	KEGG:00590	KEGG_08.05.2020	arachidonic acid metabolism	[-1]	[G09]	24	38.1	0.04078472	{G09=5.3E-6}	[AKR1C3, ALOX12, ALOX15, CBR3, CYP2B6, CYP2C9, CYP2E1, CYP2U1, CYP4F2, CYP4F3, GPX1, GPX2, GPX3, HPGDS, LTA4H, LTC4S, PLA2G12A, PLA2G4A, PLA2G4D, PLA2G4F, PLA2G5, PLA2G6, PLB1, PRXL2B]
	KEGG:04210	KEGG_08.05.2020	apoptosis	[-1]	[G04]	43	31.6	0.01173962	{G04=3.3E-5}	[BAK1, BID, BIRC2, BIRC3, BIRC5, CASP3, CASP6, CASP7, CHUK, CSF2RB, CTSC, CTSL, CTSO, CTSS, CTSZ, DAXX, ENDOG, FADD, FAS, GADD45B, GADD45G, GZMB, IL3RA, ITPR2, ITPR3, JUN, MAP2K1, MAP3K14, MAPK3, NTRK1, PARP3, PIDD1, PIK3CB, PIK3R1, RELA, TNFRSF10A, TNFRSF10B, TNFSF10, TRADD, TUBA1C, TUBA3C, TUBA4A, TUBA8]
	KEGG:04740	KEGG_08.05.2020	olfactory transduction	[-1]	[G18]	22	4.9	0.00000000	{G18=2.4E-6}	[ARRB2, CALM2, CALML3, CALML4, GRK3, OR10G2, OR10H2, OR10J3, OR13A1, OR1D2, OR2A7, OR2F2, OR2W5, OR4D10, OR4Q3, OR4S1, OR51G2, OR52E8, OR5H1, OR7E24, OR8B8, SLC8A2]
	KEGG:05130	KEGG_08.05.2020	pathogenic Escherichia coli infection	[-1]	[G00]	56	27.7	0.04085272	{G00=3.3E-5}	[ARF6, ARPC2, ARPC3, ARPC5L, BAIAP2L1, BAK1, CASP1, CASP3, CASP7, CHUK, CLDN1, CLDN10, CLDN16, CLDN22, CLDN23, CLDN24, CLDN5, CLDN8, CYFIP2, CYTH4, FADD, FAS, HCK, HCLS1, IL18, IRAK4, JUN, LPAR5, MAPK13, MAPK14, MAPK3, MYO1A, MYO1F, NCKAP1, PTPN6, RELA, ROCK1, SEC24A, TAB3, TLR4, TMED10, TNFRSF10A, TNFRSF10B, TNFSF10, TRADD, TUBA1C, TUBA3C, TUBA4A, TUBA8, TUBB2A, TUBB4A, TUBB4B, TUBB6, WASF1, WAS…
	GO:0000183	GO_BiologicalProcess_08.05.2020	rDNA heterochromatin assembly	[7, 8, 9, 10, 11, 12, 13, 14]	[G22]	21	52.5	0.00023823	{G22=1.3E-6}	[BEND3, DPEP2, H3-3B, H3C10, H3C11, H3C13, H3C2, H3C3, H3C6, H3C8, H4C1, H4C11, H4C12, H4C15, H4C2, H4C4, H4C5, H4C6, H4C9, PHF8, SMARCA5]
	GO:0002448	GO_BiologicalProcess_08.05.2020	mast cell mediated immunity	[5]	[G13]	23	44.2	0.00304285	{G13=1.9E-9}	[ADGRE2, BTK, CD300A, CD84, FCER1G, FER, FES, FGR, GAB2, GATA2, IL13, IL13RA2, IL4R, KIT, LAT, LAT2, MILR1, PIK3CG, RAC2, RASGRP1, SERPINB9, SLC7A8, UNC13D]
	GO:0004930	GO_BiologicalProcess_08.05.2020	G protein-coupled receptor activity	[4, 5, 6]	[G01]	92	10.3	0.00375951	{G01=1.9E-5}	[ADGRE1, ADGRE2, ADGRE3, ADGRG2, ADORA3, ADRA2A, BDKRB1, CCR1, CCR10, CCR3, CD200R1, CMKLR1, CX3CR1, CXCR2, DRD2, EDNRA, F2RL2, FFAR3, FZD2, FZD7, FZD8, GABBR1, GAL, GALR2, GHSR, GPR1, GPR132, GPR143, GPR152, GPR153, GPR160, GPR161, GPR179, GPR183, GPR31, GPR34, GPR37L1, GPR39, GPR45, GPR65, GPR78, GPR84, GPR87, GPRC5B, GPRC5D, GRIK3, HCAR1, HRH1, HRH3, HTR1E, HTR2B, LPAR5, LPAR6, MAS1L, MC1R, MC…
	GO:0004984	GO_BiologicalProcess_08.05.2020	olfactory receptor activity	[6, 8]	[G18]	20	4.6	0.00000000	{G18=2.4E-6}	[DAPL1, OR10G2, OR10H2, OR10J3, OR13A1, OR1D2, OR1P1, OR2A7, OR2A9P, OR2F2, OR2W5, OR4D10, OR4Q3, OR4S1, OR51G2, OR52E8, OR52L2P, OR5H1, OR7E24, OR8B8]
	GO:0006082	GO_BiologicalProcess_08.05.2020	organic acid metabolic process	[3]	[G23]	267	21.0	0.00125688	{G23=8.1E-7}	[AACS, AARS2, ABCC1, ABCC5, ABCG2, ABHD5, ACADL, ACADM, ACADSB, ACBD5, ACOT11, ACOT4, ACOT8, ACOX2, ACSL4, ACSL5, ADH5, ADPGK, AGXT, AHCY, AIFM2, AKR1C1, AKR1C3, AKR1C4, ALDH1A3, ALDH4A1, ALOX12, ALOX15, ALOX5AP, AMACR, APIP, APOA1, APOC1, APOC2, APPL2, ARG1, ARG2, ART4, ASNS, ASPG, ASRGL1, ASS1, ATP8B1, AUH, B3GNT2, B3GNT7, B4GALT2, B4GALT3, B4GALT5, BCO2, BNIPL, C1QTNF1, CACNA1A, CD44, CEL, CES…
	GO:0006335	GO_BiologicalProcess_08.05.2020	DNA replication-dependent nucleosome assembly	[7, 8, 9, 10]	[G22]	18	56.3	0.00049624	{G22=1.3E-6}	[ASF1B, H3C10, H3C11, H3C2, H3C3, H3C6, H3C8, H4C1, H4C11, H4C12, H4C15, H4C2, H4C4, H4C5, H4C6, H4C9, HAT1, IPO4]
	GO:0006336	GO_BiologicalProcess_08.05.2020	DNA replication-independent nucleosome assembly	[7, 8, 9, 10]	[G22]	22	40.0	0.03692945	{G22=1.3E-6}	[ASF1B, CENPA, CENPC, CENPI, CENPW, H3-3B, H4C1, H4C11, H4C12, H4C15, H4C2, H4C4, H4C5, H4C6, H4C9, HAT1, HJURP, IPO4, ITGB3BP, MIS18A, OIP5, SMARCA5]
	GO:0006396	GO_BiologicalProcess_08.05.2020	RNA processing	[5, 6, 7]	[G06]	103	10.4	0.00154985	{G06=5.8E-6}	[AARS2, ACIN1, ADAD2, ADAT3, AGO3, AHNAK2, APOBEC1, ARL6IP4, BMS1, BMT2, CCAR2, CCNB1, CCNH, CCNL1, CHD7, CHTOP, CLK1, CLNS1A, COLEC12, CPSF4L, DBR1, DCPS, DDX51, DNAJC5, ERI1, ESRP1, EXOSC6, FOXE1, FTSJ3, GARS1, HNRNPA1, HNRNPA1L2, HNRNPF, HSD17B10, IK, INTS10, IWS1, KHDC4, LARP7, LSM2, LSM6, LSM8, LUC7L3, MAGOH, MAP2K1, MBNL1, MBNL2, MTERF4, NOL8, NUDT16, NVL, PABPC1, PABPC1L, PCBP4, PHF5A, PIH…
	GO:0006629	GO_BiologicalProcess_08.05.2020	lipid metabolic process	[3]	[G23]	317	20.8	0.00026129	{G23=8.1E-7}	[A4GALT, AACS, ABHD12, ABHD4, ABHD5, ABHD6, ACADL, ACADM, ACADSB, ACBD5, ACD, ACER1, ACHE, ACOT11, ACOT4, ACOT8, ACOX2, ACSL4, ACSL5, ADH5, ADRA2A, AGPAT2, AGXT, AJUBA, AKR1B1, AKR1B10, AKR1B15, AKR1C1, AKR1C3, AKR1C4, ALDH1A3, ALDH3B1, ALDH3B2, ALG9, ALOX12, ALOX15, ALOX5AP, AMACR, APOA1, APOBEC1, APOBR, APOC1, APOC2, APOE, APOL1, APOL2, APPL2, ARHGAP9, ASPG, ATP8B1, AUH, B3GNT5, B4GALT3, B4GALT…
	GO:0006996	GO_BiologicalProcess_08.05.2020	organelle organization	[4]	[G14]	753	18.0	0.04376863	{G14=6.1E-6}	[ABLIM1, ABLIM3, ACD, ACIN1, ACOT4, ACOT8, ACOX2, ACTL6A, ACTN4, ADRA2A, AEBP2, AGXT, AIF1L, AIFM2, AIP, AJUBA, AKR1B10, AKTIP, ALOX15, ALPK3, AMACR, AMOTL1, AMOTL2, ANK3, ANKRD31, ANXA2, AP2M1, APBB1, APOA1, APOBEC1, APOE, APOOL, ARAP1, AREG, ARF6, ARFIP2, ARHGAP10, ARHGAP18, ARHGAP21, ARHGAP25, ARHGAP40, ARHGAP44, ARHGEF19, ARHGEF5, ARPC2, ARPC3, ARPC4-TTLL3, ARPC5L, ARPIN, ARRB2, ASAP1, ASCC3,…
	GO:0007010	GO_BiologicalProcess_08.05.2020	cytoskeleton organization	[5]	[G14]	310	21.1	0.00008385	{G14=6.1E-6}	[ABLIM1, ABLIM3, ACTN4, ADRA2A, AIF1L, AJUBA, ALOX15, AMOTL1, AMOTL2, ANK3, APOA1, APOE, ARAP1, ARF6, ARFIP2, ARHGAP10, ARHGAP18, ARHGAP21, ARHGAP25, ARHGAP40, ARHGAP44, ARHGEF19, ARHGEF5, ARPC2, ARPC3, ARPC4-TTLL3, ARPC5L, ARPIN, ASPM, ATP2C1, AURKA, BAIAP2L1, BAIAP2L2, BBS4, BCL6, BFSP1, BFSP2, BIRC5, BRAF, C15orf62, CALM2, CALML3, CALML4, CAMSAP3, CAP2, CC2D2A, CCDC6, CCDC68, CCDC88C, CCL13, C…
	GO:0007015	GO_BiologicalProcess_08.05.2020	actin filament organization	[4, 5, 7]	[G14]	109	23.9	0.01757433	{G14=6.1E-6}	[ACTN4, AIF1L, ALOX15, APOA1, ARAP1, ARF6, ARFIP2, ARHGAP18, ARHGAP25, ARHGAP40, ARHGEF5, ARPC2, ARPC3, ARPC4-TTLL3, ARPC5L, ARPIN, BAIAP2L1, BAIAP2L2, BBS4, BRAF, C15orf62, CAP2, CCL26, CDC42EP1, CGNL1, COBL, CORO1A, CORO6, CORO7, COTL1, CYRIB, DBN1, DIAPH2, DIAPH3, DSTN, DYNLL1, ELMO2, ELN, EPHA1, FCHSD2, FER, FHDC1, FLII, GAS2L3, GHSR, GMFB, GMFG, GPR65, HCK, HCLS1, ICAM1, ID1, ITGB5, LIMA1, L…
	GO:0007165	GO_BiologicalProcess_08.05.2020	signal transduction	[2, 3, 4]	[G26]	1140	17.6	0.00903324	{G26=6.4E-9}	[ABHD6, ACD, ACOT11, ACP3, ACTL6A, ACTN4, ADA, ADAM10, ADAM11, ADAM8, ADAM9, ADGRE1, ADGRE2, ADGRE3, ADGRG2, ADM2, ADORA3, ADRA2A, AGER, AGO3, AGPAT2, AGXT, AHR, AIP, AJUBA, AKAP5, AKR1B1, AKR1C3, ALKAL1, ALKAL2, ALOX15, ALPK3, AMER1, AMFR, AMOTL1, AMOTL2, ANGPTL1, ANK3, ANKDD1B, ANO1, ANXA2, ANXA4, AP2M1, APBB1, APBB1IP, APCDD1, APIP, APOA1, APOE, APOL2, APOL3, APPL2, AR, ARAP1, AREG, ARF6, ARFI…
	GO:0007166	GO_BiologicalProcess_08.05.2020	cell surface receptor signaling pathway	[3, 4, 5]	[G26]	640	19.1	0.00011860	{G26=6.4E-9}	[ACP3, ACTN4, ADA, ADAM10, ADAM11, ADAM9, ADGRE1, ADGRE2, ADGRE3, ADGRG2, ADORA3, ADRA2A, AGER, AGO3, AGPAT2, AGXT, AIP, AKR1B1, ALOX15, AMER1, AMFR, AMOTL1, AMOTL2, ANGPTL1, ANXA2, ANXA4, AP2M1, APCDD1, APOA1, APOE, APPL2, AR, ARAP1, AREG, ARG1, ARHGEF19, ARPC2, ARPC3, ARPC4-TTLL3, ARRB2, ARRDC1, ART4, ASPM, ATF3, ATP6AP1, ATP6V0A1, ATP6V0A4, ATP6V0C, ATP6V1C1, ATP6V1D, B2M, BAIAP2L1, BAK1, BATF…
	GO:0007249	GO_BiologicalProcess_08.05.2020	I-kappaB kinase/NF-kappaB signaling	[4, 5, 6]	[G07]	75	25.7	0.03924030	{G07=4.7E-5}	[AJUBA, APOL2, APOL3, ATP2C1, BIRC2, BIRC3, BTK, CANT1, CARD16, CARD19, CASP1, CD40, CHUK, CTH, CX3CR1, ECM1, ECT2, EDA, EDAR, FADD, GJA1, GPRC5B, HDAC1, HTR2B, IL36A, IL36B, IRAK4, JMJD8, LITAF, LURAP1, LURAP1L, LY96, MAP3K14, MID2, MIER1, NDFIP2, NEK6, NKIRAS1, NKIRAS2, PELI1, PIDD1, PIM2, PLK2, PPM1B, PRKCE, PRKD1, RELA, RELB, RHOC, RHOH, ROCK1, ROR1, RORA, S100A12, SECTM1, SIRPA, SLC35B2, TAB…
	GO:0007264	GO_BiologicalProcess_08.05.2020	small GTPase mediated signal transduction	[4, 5, 6]	[G02]	149	24.8	0.00002920	{G02=1.8E-7}	[ADRA2A, APOA1, APOE, ARAP1, ARF6, ARFIP2, ARHGAP10, ARHGAP11B, ARHGAP15, ARHGAP18, ARHGAP21, ARHGAP22, ARHGAP23, ARHGAP25, ARHGAP31, ARHGAP39, ARHGAP40, ARHGAP42, ARHGAP44, ARHGAP45, ARHGAP9, ARHGDIG, ARHGEF19, ARHGEF26, ARHGEF4, ARHGEF5, ARHGEF6, ART4, BCAR3, BCL6, C15orf62, CCDC88C, CCNA2, CDC42EP1, CDON, CGNL1, CHP1, CHUK, CTNNAL1, CYRIB, CYTH4, DHCR24, DOCK7, DOCK9, DOK1, DOK3, DYNLL1, ECT2,…
	GO:0007600	GO_BiologicalProcess_08.05.2020	sensory perception	[4]	[G10, G18]	109	10.4	0.00042464	{G10=1.7E-5, G18=2.4E-6}	[ABLIM1, ACP3, ANO1, ARRB2, ASIC2, ATF6, ATP2B2, ATP6V0A4, ATP8B1, B3GNT2, BBS4, BDKRB1, BFSP2, BIRC5, C1QTNF1, CACNB3, CASP3, CCDC50, CCN3, CDH3, CDKN2D, CHD7, CNGB3, CRYAA2, CRYBA2, CRYBG3, CRYM, DAPL1, DLG2, DRD2, EPAS1, EPS8L2, EYA3, FABP5, FZD2, GJA3, GPR143, GPR179, GPX1, GRIK5, GRIN2A, HEXB, HPS1, ICAM1, ITPR3, KCNQ1, KIT, LRIG1, LRP2, MAPK3, MC1R, MGLL, MMP12, MYO1A, MYO7A, NDUFB9, NR2F6,…
	GO:0007606	GO_BiologicalProcess_08.05.2020	sensory perception of chemical stimulus	[5]	[G10, G18]	31	5.8	0.00000000	{G10=1.7E-5, G18=2.4E-6}	[ASIC2, B3GNT2, BBS4, DAPL1, DRD2, FZD2, ITPR3, OR10G2, OR10H2, OR10J3, OR13A1, OR1D2, OR1P1, OR2A7, OR2A9P, OR2F2, OR2W5, OR4D10, OR4Q3, OR4S1, OR51G2, OR52E8, OR52L2P, OR5H1, OR7E24, OR8B8, PDE4A, PLCB2, RTP4, SCNN1B, TAS1R3]
	GO:0007608	GO_BiologicalProcess_08.05.2020	sensory perception of smell	[6]	[G18]	25	5.4	0.00000001	{G18=2.4E-6}	[B3GNT2, BBS4, DAPL1, DRD2, FZD2, OR10G2, OR10H2, OR10J3, OR13A1, OR1D2, OR1P1, OR2A7, OR2A9P, OR2F2, OR2W5, OR4D10, OR4Q3, OR4S1, OR51G2, OR52E8, OR52L2P, OR5H1, OR7E24, OR8B8, PDE4A]
	GO:0008544	GO_BiologicalProcess_08.05.2020	epidermis development	[4]	[G08]	117	23.4	0.02309279	{G08=3.4E-5}	[ACER1, ADAM9, AGPAT2, AKR1C3, APCDD1, ASIC2, ATP2C1, CASP3, CBFB, CDH3, CNFN, CST6, CSTA, CSTB, CTSL, DCT, DSC1, DSC2, DSG1, DSG3, DSP, EDA, EDAR, EMP1, EREG, ESRP1, FA2H, FABP5, FOXE1, FOXQ1, FURIN, GAL, GATD3A, GRHL1, GRHL3, HDAC1, HPSE, IVL, KAZN, KLK12, KLK13, KLK5, KRT13, KRT19, KRT2, KRT23, KRT26, KRT31, KRT32, KRT33A, KRT6B, KRT7, KRT74, KRT78, KRT81, KRT83, KRTAP1-1, KRTAP10-1, KRTAP10-1…
	GO:0008610	GO_BiologicalProcess_08.05.2020	lipid biosynthetic process	[4]	[G23]	178	22.4	0.00205405	{G23=8.1E-7}	[A4GALT, ABHD4, ABHD5, ABHD6, ACADL, ACER1, ACHE, ACOT4, ACOT8, ACOX2, ACSL4, ACSL5, AGPAT2, AJUBA, AKR1B1, AKR1B15, AKR1C3, AKR1C4, ALDH1A3, ALDH3B1, ALDH3B2, ALOX12, ALOX15, ALOX5AP, AMACR, APOA1, APOC1, APOC2, APOE, B3GNT5, B4GALT3, B4GALT5, C1QTNF1, CCNA2, CDS1, CDS2, CERS2, CERS4, CERS5, CES1, CH25H, CHEK2, CISH, CNEP1R1, COQ2, CREBL2, CWH43, CYB5R3, CYP11A1, CYP21A2, CYP2C9, CYP2E1, CYP4F22…
	GO:0009593	GO_BiologicalProcess_08.05.2020	detection of chemical stimulus	[3]	[G18]	27	5.2	0.00000000	{G18=2.4E-6}	[CALM2, DAPL1, LY96, OR10G2, OR10H2, OR10J3, OR13A1, OR1D2, OR1P1, OR2A7, OR2A9P, OR2F2, OR2W5, OR4D10, OR4Q3, OR4S1, OR51G2, OR52E8, OR52L2P, OR5H1, OR7E24, OR8B8, PDHX, RTP4, TAS1R3, TLR4, TREM2]
	GO:0009967	GO_BiologicalProcess_08.05.2020	positive regulation of signal transduction	[3, 4, 5, 6]	[G26]	361	20.4	0.00022523	{G26=6.4E-9}	[ACP3, ACTN4, ADA, ADAM8, ADAM9, ADRA2A, AGER, AGO3, AGPAT2, AGXT, AJUBA, AKR1B1, AKR1C3, ALKAL1, ALKAL2, ALOX15, AMER1, APOA1, APOE, APOL2, APOL3, APPL2, AR, ARAP1, AREG, ARHGEF5, ARRB2, ART4, ASPM, ATF3, ATF6, ATP2C1, ATP6AP1, ATP6V0C, BAK1, BCAR3, BID, BIK, BIRC2, BIRC3, BMF, BMP2K, BNIP3, BRAF, C1QTNF1, CACNB3, CALM2, CANT1, CARD16, CASP1, CCAR2, CCBE1, CCL13, CCL18, CCL26, CCM2, CCN3, CCNA2,…
	GO:0010033	GO_BiologicalProcess_08.05.2020	response to organic substance	[3]	[G26]	658	18.7	0.00184644	{G26=6.4E-9}	[AACS, ABCA3, ABCC1, ACD, ACR, ACSL4, ACTN4, ADA, ADAM10, ADAM9, ADH5, ADRA2A, AGER, AGPAT2, AGXT, AHR, AIP, AKR1B1, AKR1B10, AKR1C1, AKR1C3, AKR1C4, ALOX12, ALOX15, AMFR, ANO1, ANXA2, APOA1, APOBEC1, APOE, APPL2, AQP8, AR, AREG, ARF6, ARG1, ARPC3, ARRB2, ART4, ASNS, ASS1, ATF3, ATF6, ATP6AP1, ATP6V0A1, ATP6V0A4, ATP6V0C, ATP6V1C1, ATP6V1D, B2M, B3GNT2, BAIAP2L1, BAK1, BATF, BBS4, BCAR3, BCL2L2, …
	GO:0010647	GO_BiologicalProcess_08.05.2020	positive regulation of cell communication	[3, 4, 5]	[G26]	401	19.8	0.00203840	{G26=6.4E-9}	[AACS, ACP3, ACSL4, ACTN4, ADA, ADAM8, ADAM9, ADRA2A, AGER, AGO3, AGPAT2, AGXT, AJUBA, AKAP5, AKR1B1, AKR1C3, ALKAL1, ALKAL2, ALOX15, AMER1, ANK3, ANO1, APOA1, APOE, APOL2, APOL3, APPL2, AR, ARAP1, AREG, ARHGEF5, ARRB2, ART4, ASPM, ATF3, ATF6, ATP2C1, ATP6AP1, ATP6V0C, BAK1, BCAR3, BID, BIK, BIRC2, BIRC3, BMF, BMP2K, BNIP3, BRAF, C1QTNF1, C2CD2L, CA2, CACNB3, CADM1, CALM2, CANT1, CARD16, CASP1, C…
	GO:0016043	GO_BiologicalProcess_08.05.2020	cellular component organization	[3]	[G14]	1176	17.7	0.00156427	{G14=6.1E-6}	[A4GALT, ABCC1, ABLIM1, ABLIM3, ACD, ACHE, ACIN1, ACOT4, ACOT8, ACOX2, ACSL4, ACTL6A, ACTN4, ADAM10, ADAM8, ADAM9, ADAMTSL4, ADRA2A, AEBP2, AGER, AGO3, AGXT, AIF1L, AIFM2, AIP, AJUBA, AKR1B1, AKR1B10, AKR1C1, AKTIP, ALDH1A3, ALKAL1, ALKAL2, ALOX15, ALOX5AP, ALPK3, AMACR, AMER1, AMOTL1, AMOTL2, ANK3, ANKRD13D, ANKRD31, ANXA2, AP2M1, APBB1, APIP, APOA1, APOBEC1, APOC1, APOC2, APOE, APOOL, APPL2, AQ…
	GO:0016477	GO_BiologicalProcess_08.05.2020	cell migration	[3, 4]	[G12]	334	20.6	0.00033285	{G12=5.1E-6}	[ABCC1, ABHD6, ACTN4, ADA, ADAM10, ADAM8, ADAM9, ADGRE2, ADORA3, ADRA2A, AGER, AGXT, AJUBA, ALOX12, AMOTL1, AMOTL2, APCDD1, APOA1, APOE, APPL2, ARF6, ARHGEF5, ARPC5L, ARPIN, ARRB2, ASPM, ATP8A1, BBS4, BDKRB1, BEX4, BRAF, BTG1, C10orf99, CAMK1D, CAMSAP3, CCBE1, CCL13, CCL18, CCL26, CCN3, CCNA2, CCR1, CCR10, CCR3, CD177, CD200R1, CD24, CD300A, CD40, CD44, CD84, CD9, CD99L2, CDK5R1, CDKL5, CEL, CERS…
	GO:0018212	GO_BiologicalProcess_08.05.2020	peptidyl-tyrosine modification	[7, 8]	[G03]	101	24.2	0.02366315	{G03=4.7E-5}	[ADRA2A, AGXT, ALKAL1, ALKAL2, AREG, ARRB2, BRAF, BTK, CBLB, CBLC, CCL13, CCM2, CD24, CD300A, CD40, CD44, CLK1, CRLF1, CSK, DVL2, EFNA1, EFNA5, EFNB3, EPGN, EPHA1, EPHA10, EPHA4, ERCC6, EREG, FBXW7, FER, FES, FGR, GATA1, GATD3A, GHR, GPRC5B, HCK, HCLS1, HIPK2, HIPK3, IBTK, ICAM1, IGF1, IGF1R, IL12A, IL13, IL15, IL18, IL21, IL27RA, IL34, IL5, JAK3, KIT, KITLG, LMTK2, LMTK3, MAP2K1, MAP3K11, MAP3K9…
	GO:0019080	GO_BiologicalProcess_08.05.2020	viral gene expression	[4]	[G05]	12	5.7	0.02411959	{G05=3.9E-5}	[FURIN, HDAC1, JUN, MDFIC, MID2, NUP37, NUP50, RPL32, SPCS1, TRIM11, TRIM13, ZFP36]
	GO:0019083	GO_BiologicalProcess_08.05.2020	viral transcription	[4, 5]	[G05]	10	5.2	0.02241842	{G05=3.9E-5}	[HDAC1, JUN, MDFIC, MID2, NUP37, NUP50, RPL32, TRIM11, TRIM13, ZFP36]
	GO:0019221	GO_BiologicalProcess_08.05.2020	cytokine-mediated signaling pathway	[4, 5, 6]	[G26]	209	25.1	0.00000001	{G26=6.4E-9}	[ACTN4, AGPAT2, AIP, ALOX15, ANXA2, APOA1, APPL2, ARG1, ART4, B2M, BATF, BBS4, BCL6, BIRC2, BIRC3, BIRC5, CARD16, CASP1, CASP3, CBFB, CCL13, CCL18, CCL26, CCM2, CCR1, CCR10, CCR3, CD24, CD300LF, CD40, CD44, CD86, CHUK, CIB1, CISH, CMKLR1, CNN2, CRLF1, CSF2RB, CX3CR1, CXCL1, CXCL6, CXCR2, CYLD, DOK1, ECM1, EDA, EDAR, ELF1, ELOF1, EREG, ETFB, ETFDH, FADD, FAS, FASN, FCER1G, FER, FGF2, FLT3LG, FOXO3…
	GO:0019752	GO_BiologicalProcess_08.05.2020	carboxylic acid metabolic process	[5]	[G23]	239	20.7	0.02065940	{G23=8.1E-7}	[AACS, AARS2, ABCC1, ABCC5, ABHD5, ACADL, ACADM, ACADSB, ACBD5, ACOT11, ACOT4, ACOT8, ACOX2, ACSL4, ACSL5, ADH5, ADPGK, AGXT, AHCY, AIFM2, AKR1C1, AKR1C3, AKR1C4, ALDH1A3, ALDH4A1, ALOX12, ALOX15, ALOX5AP, AMACR, APIP, APOA1, APOC1, APOC2, APPL2, ARG1, ARG2, ART4, ASNS, ASPG, ASRGL1, ASS1, ATP8B1, AUH, BCO2, C1QTNF1, CACNA1A, CD44, CEL, CES1, CFH, CH25H, CHP1, CKB, CMAS, CPS1, CPT1C, CRYL1, CRYM,…
	GO:0023056	GO_BiologicalProcess_08.05.2020	positive regulation of signaling	[2, 3, 4]	[G26]	403	19.8	0.00180099	{G26=6.4E-9}	[AACS, ACP3, ACSL4, ACTN4, ADA, ADAM8, ADAM9, ADRA2A, AGER, AGO3, AGPAT2, AGXT, AJUBA, AKAP5, AKR1B1, AKR1C3, ALKAL1, ALKAL2, ALOX15, AMER1, ANO1, ANXA2, APOA1, APOE, APOL2, APOL3, APPL2, AR, ARAP1, AREG, ARHGEF5, ARRB2, ART4, ASPM, ATF3, ATF6, ATP2C1, ATP6AP1, ATP6V0C, BAK1, BCAR3, BID, BIK, BIRC2, BIRC3, BMF, BMP2K, BNIP3, BRAF, C1QTNF1, C2CD2L, CA2, CACNB3, CADM1, CALM2, CANT1, CARD16, CASP1, …
	GO:0030036	GO_BiologicalProcess_08.05.2020	actin cytoskeleton organization	[3, 6]	[G14]	167	22.5	0.00335840	{G14=6.1E-6}	[ABLIM3, ACTN4, ADRA2A, AIF1L, ALOX15, AMOTL1, AMOTL2, APOA1, ARAP1, ARF6, ARFIP2, ARHGAP18, ARHGAP25, ARHGAP40, ARHGAP44, ARHGEF19, ARHGEF5, ARPC2, ARPC3, ARPC4-TTLL3, ARPC5L, ARPIN, ATP2C1, BAIAP2L1, BAIAP2L2, BBS4, BCL6, BRAF, C15orf62, CAP2, CCL26, CDC42EP1, CDK5R1, CGNL1, CNN2, CNN3, COBL, CORO1A, CORO6, CORO7, COTL1, CXCL1, CYRIB, DAAM2, DBN1, DHDDS, DIAPH2, DIAPH3, DIXDC1, DSTN, DTNBP1, DY…
	GO:0031055	GO_BiologicalProcess_08.05.2020	chromatin remodeling at centromere	[6, 8]	[G22]	21	41.2	0.03388288	{G22=1.3E-6}	[CENPA, CENPC, CENPI, CENPW, H3-3B, H4C1, H4C11, H4C12, H4C15, H4C2, H4C4, H4C5, H4C6, H4C9, HELLS, HJURP, ITGB3BP, MIS18A, OIP5, SMARCA5, ZNFX1]
	GO:0034097	GO_BiologicalProcess_08.05.2020	response to cytokine	[4]	[G26]	275	21.7	0.00004486	{G26=6.4E-9}	[ACSL4, ACTN4, ADAM10, ADAM9, AGPAT2, AIP, ALOX15, ANXA2, APOA1, APPL2, ARG1, ART4, ASS1, B2M, B3GNT2, BATF, BBS4, BCL6, BIRC2, BIRC3, BIRC5, BSPRY, BTK, CARD16, CASP1, CASP3, CBFB, CCL13, CCL18, CCL26, CCM2, CCR1, CCR10, CCR3, CD24, CD300LF, CD40, CD44, CD86, CHI3L1, CHUK, CIB1, CISH, CLDN1, CMKLR1, CNN2, CORO1A, CRLF1, CRNN, CSF2RB, CTH, CX3CR1, CXCL1, CXCL16, CXCL6, CXCR2, CYBA, CYLD, DDX58, D…
	GO:0034401	GO_BiologicalProcess_08.05.2020	chromatin organization involved in regulation of transcription	[5, 6, 7, 8, 9, 10, 11]	[G22]	49	30.1	0.01136135	{G22=1.3E-6}	[APOBEC1, ATAD2, BEND3, CTBP1, DPEP2, ELOF1, H1-3, H1-4, H1-5, H2AC12, H2AC13, H2AC16, H2AC17, H2AC21, H2AC8, H2AW, H2AX, H2AZ2, H3-3B, H3C10, H3C11, H3C13, H3C2, H3C3, H3C6, H3C8, H4C1, H4C11, H4C12, H4C15, H4C2, H4C4, H4C5, H4C6, H4C9, HAT1, HDAC1, HDAC5, HELLS, HMGB1, MIER1, PABPC1L, PADI2, PHF8, RESF1, RIF1, SMARCA5, ZMIZ1, ZNFX1]
	GO:0034470	GO_BiologicalProcess_08.05.2020	ncRNA processing	[6, 7, 8]	[G06]	31	7.6	0.00225258	{G06=5.8E-6}	[AARS2, ADAT3, AGO3, BMS1, BMT2, CHD7, COLEC12, DDX51, ERI1, EXOSC6, FTSJ3, GARS1, HSD17B10, INTS10, LARP7, LSM6, MTERF4, NOL8, NUDT16, NVL, PIH1D2, PUSL1, RPUSD1, SIRT7, SMAD1, TBL3, THADA, TRMT10A, TSR2, URM1, ZNHIT6]
	GO:0034660	GO_BiologicalProcess_08.05.2020	ncRNA metabolic process	[6, 7]	[G06]	42	8.4	0.00206533	{G06=5.8E-6}	[AARS2, ADAT3, AGO3, BMS1, BMT2, CHD7, COLEC12, DDX51, DIS3L2, DTD1, ERI1, EXOSC6, FTSJ3, GARS1, HSD17B10, IARS1, INTS10, LARP7, LSM6, MAPT, MTERF4, NOL8, NUDT16, NVL, PIH1D2, PLD6, PUSL1, RELA, RPUSD1, SARS2, SIRT7, SMAD1, SND1, TARS1, TBL3, THADA, TRMT10A, TSR2, URM1, VARS2, YARS2, ZNHIT6]
	GO:0042330	GO_BiologicalProcess_08.05.2020	taxis	[2, 3]	[G12]	159	22.6	0.00498248	{G12=5.1E-6}	[ABCC1, ADAM10, ADAM8, ADGRE2, AGER, APOA1, ARHGEF5, ARRB2, ART4, B3GNT2, BOC, C10orf99, CAMK1D, CCL13, CCL18, CCL26, CCN3, CCNA2, CCR1, CCR10, CCR3, CDK5R1, CH25H, CHL1, CKLF, CMKLR1, CMTM1, CMTM3, CMTM8, CNTN2, CORO1A, CX3CR1, CXCL1, CXCL16, CXCL6, CXCR2, CYFIP2, CYP7B1, CYRIB, DAPK2, DEFB4A, DOK1, DOK4, DUSP1, DVL1, EDN3, EFNA1, EFNA5, EFNB3, ELMO2, EMB, EPHA1, EPHA10, EPHA4, ETV1, EXT1, F7, F…
	GO:0043085	GO_BiologicalProcess_08.05.2020	positive regulation of catalytic activity	[4]	[G26]	325	20.6	0.00051435	{G26=6.4E-9}	[ABHD5, ACAP1, ACD, ADAM8, ADAM9, ADRA2A, AGAP11, AGER, AGFG2, AGXT, AHSA2P, AJUBA, AKAP5, AKR1B10, ALKAL1, ALKAL2, ALOX12, ALOX5AP, APOA1, APOBEC1, APOC1, APOC2, APOE, ARAP1, AREG, ARHGAP10, ARHGAP11B, ARHGAP15, ARHGAP18, ARHGAP21, ARHGAP22, ARHGAP23, ARHGAP25, ARHGAP27, ARHGAP31, ARHGAP39, ARHGAP40, ARHGAP42, ARHGAP44, ARHGAP45, ARHGAP9, ARHGDIG, ARHGEF19, ARHGEF5, ARHGEF6, ARRDC3, ASAP1, ASPH,…
	GO:0043122	GO_BiologicalProcess_08.05.2020	regulation of I-kappaB kinase/NF-kappaB signaling	[5, 6, 7]	[G07]	69	27.2	0.00934833	{G07=4.7E-5}	[AJUBA, APOL2, APOL3, ATP2C1, BIRC2, BIRC3, CANT1, CARD16, CARD19, CASP1, CD40, CHUK, CTH, CX3CR1, ECM1, ECT2, EDA, EDAR, FADD, GJA1, GPRC5B, HDAC1, HTR2B, IL36A, IL36B, IRAK4, JMJD8, LITAF, LURAP1, LURAP1L, MAP3K14, MID2, MIER1, NDFIP2, NEK6, PELI1, PIDD1, PIM2, PLK2, PPM1B, PRKCE, PRKD1, RELA, RHOC, RHOH, ROR1, RORA, S100A12, SECTM1, SIRPA, SLC35B2, TAB3, TICAM1, TLE1, TLR4, TMEM106A, TNFRSF10B…
	GO:0043123	GO_BiologicalProcess_08.05.2020	positive regulation of I-kappaB kinase/NF-kappaB signaling	[5, 6, 7, 8]	[G07]	57	28.6	0.01311766	{G07=4.7E-5}	[AJUBA, APOL2, APOL3, ATP2C1, BIRC2, BIRC3, CANT1, CARD16, CASP1, CD40, CHUK, CTH, CX3CR1, ECM1, ECT2, EDA, EDAR, FADD, GJA1, GPRC5B, HTR2B, IL36A, IL36B, IRAK4, JMJD8, LITAF, LURAP1, LURAP1L, MAP3K14, MID2, MIER1, NDFIP2, NEK6, PELI1, PIM2, PLK2, PRKCE, PRKD1, RELA, RHOC, ROR1, RORA, S100A12, SECTM1, SLC35B2, TAB3, TICAM1, TLR4, TMEM106A, TNFRSF10B, TNFRSF25, TNFSF10, TRADD, TRAF5, TRIM13, TRIM2…
	GO:0043408	GO_BiologicalProcess_08.05.2020	regulation of MAPK cascade	[5, 6, 7, 8, 9, 10]	[G26]	171	22.0	0.01143136	{G26=6.4E-9}	[ADAM8, ADAM9, ADRA2A, AGER, AGXT, AJUBA, AKR1B1, ALKAL1, ALKAL2, ALOX15, APIP, APOE, AR, AREG, ARHGEF5, ARRB2, ATF3, ATP6AP1, BCAR3, BRAF, C1QTNF1, CBLC, CCL13, CCL18, CCL26, CCM2, CCNA2, CCR1, CD24, CD300A, CD40, CD44, CDON, CHI3L1, CIB1, CNKSR3, CSK, CYLD, DAXX, DOK4, DRD2, DTNBP1, DUSP1, DUSP10, DUSP16, DUSP5, DVL2, EDAR, EDN3, EFNA1, EPGN, EPHA4, ERCC6, ETFB, ETFDH, FAS, FASN, FBXW7, FGF2, F…
	GO:0043410	GO_BiologicalProcess_08.05.2020	positive regulation of MAPK cascade	[5, 6, 7, 8, 9, 10, 11]	[G26]	132	22.7	0.03440913	{G26=6.4E-9}	[ADAM8, ADAM9, ADRA2A, AGER, AGXT, AJUBA, AKR1B1, ALKAL1, ALKAL2, ALOX15, APOE, AR, AREG, ARHGEF5, ARRB2, ATP6AP1, BCAR3, BRAF, C1QTNF1, CCL13, CCL18, CCL26, CCM2, CCR1, CD24, CD40, CD44, CDON, CHI3L1, CIB1, CSK, DAXX, DOK4, DRD2, DUSP5, DVL2, EDAR, EDN3, EFNA1, EPGN, EPHA4, ERCC6, ETFB, ETFDH, FBXW7, FGF2, FZD7, FZD8, GADD45B, GADD45G, GCNT2, GHR, GPR183, GPR37L1, HIPK2, HMGB1, HTR2B, ICAM1, IGF…
	GO:0043436	GO_BiologicalProcess_08.05.2020	oxoacid metabolic process	[4]	[G23]	263	21.1	0.00125210	{G23=8.1E-7}	[AACS, AARS2, ABCC1, ABCC5, ABHD5, ACADL, ACADM, ACADSB, ACBD5, ACOT11, ACOT4, ACOT8, ACOX2, ACSL4, ACSL5, ADH5, ADPGK, AGXT, AHCY, AIFM2, AKR1C1, AKR1C3, AKR1C4, ALDH1A3, ALDH4A1, ALOX12, ALOX15, ALOX5AP, AMACR, APIP, APOA1, APOC1, APOC2, APPL2, ARG1, ARG2, ART4, ASNS, ASPG, ASRGL1, ASS1, ATP8B1, AUH, B3GNT2, B3GNT7, B4GALT2, B4GALT3, B4GALT5, BCO2, BNIPL, C1QTNF1, CACNA1A, CD44, CEL, CES1, CFH,…
	GO:0043588	GO_BiologicalProcess_08.05.2020	skin development	[4, 5, 6]	[G08]	105	24.0	0.02085782	{G08=3.4E-5}	[ABCB6, ACER1, ADAM9, AKR1C3, ALOX12, APCDD1, ARRDC3, CASP3, CBFB, CDH3, CLDN1, CNFN, CSTA, CTSL, DHCR24, DSC1, DSC2, DSG1, DSG3, DSP, EDA, EDAR, ELOVL1, EREG, FA2H, FOXE1, FOXQ1, FURIN, GAL, GRHL1, GRHL3, HDAC1, HPSE, IVL, KAZN, KLK12, KLK13, KLK5, KRT13, KRT19, KRT2, KRT23, KRT26, KRT31, KRT32, KRT33A, KRT6B, KRT7, KRT74, KRT78, KRT81, KRT83, KRTAP1-1, KRTAP10-1, KRTAP10-10, KRTAP10-6, KRTAP19-…
	GO:0044093	GO_BiologicalProcess_08.05.2020	positive regulation of molecular function	[3]	[G26]	408	20.9	0.00000144	{G26=6.4E-9}	[ABHD5, ACAP1, ACD, ACTN4, ADAM8, ADAM9, ADRA2A, AGAP11, AGER, AGFG2, AGXT, AHSA2P, AJUBA, AKAP5, AKR1B1, AKR1B10, AKTIP, ALKAL1, ALKAL2, ALOX12, ALOX5AP, AMFR, ANK3, ANXA2, APOA1, APOBEC1, APOC1, APOC2, APOE, AR, ARAP1, AREG, ARHGAP10, ARHGAP11B, ARHGAP15, ARHGAP18, ARHGAP21, ARHGAP22, ARHGAP23, ARHGAP25, ARHGAP27, ARHGAP31, ARHGAP39, ARHGAP40, ARHGAP42, ARHGAP44, ARHGAP45, ARHGAP9, ARHGDIG, ARH…
	GO:0044242	GO_BiologicalProcess_08.05.2020	cellular lipid catabolic process	[4, 5]	[G23]	67	26.3	0.04836606	{G23=8.1E-7}	[ABHD12, ABHD5, ABHD6, ACADL, ACADM, ACBD5, ACER1, ACOT8, ACOX2, AKR1B10, AKR1C3, AMACR, APOA1, APOC1, APOC2, AUH, BCO2, CEL, CPS1, CPT1C, CYP21A2, CYP4F12, CYP4F2, CYP4F3, DAGLA, DDHD2, DECR2, ECHDC1, ECHDC2, ECI1, ETFB, ETFDH, FA2H, FABP12, FABP5, FUCA1, GALC, GDPD3, GPCPD1, HADH, HEXB, LPIN1, MCEE, MGLL, MGST2, NAPEPLD, NEU1, NUDT7, PCCA, PCK2, PECR, PIK3CG, PLA2G15, PLA2G4A, PLA2G4D, PLA2G4F,…
	GO:0044255	GO_BiologicalProcess_08.05.2020	cellular lipid metabolic process	[3, 4]	[G23]	253	21.8	0.00012884	{G23=8.1E-7}	[A4GALT, AACS, ABHD12, ABHD4, ABHD5, ABHD6, ACADL, ACADM, ACADSB, ACBD5, ACER1, ACHE, ACOT11, ACOT4, ACOT8, ACOX2, ACSL4, ACSL5, ADH5, AGPAT2, AGXT, AJUBA, AKR1B1, AKR1B10, AKR1B15, AKR1C1, AKR1C3, AKR1C4, ALDH1A3, ALDH3B1, ALDH3B2, ALG9, ALOX12, ALOX15, ALOX5AP, AMACR, APOA1, APOBEC1, APOBR, APOC1, APOC2, APOE, APPL2, AUH, B3GNT5, B4GALT3, B4GALT5, BCO2, C1QTNF1, CCDC71L, CCNA2, CDS1, CDS2, CEL,…
	GO:0045814	GO_BiologicalProcess_08.05.2020	negative regulation of gene expression, epigenetic	[5, 6, 7]	[G22]	41	33.9	0.00257429	{G22=1.3E-6}	[AEBP2, ATAD2, CTBP1, H1-3, H1-4, H1-5, H2AC12, H2AC13, H2AC16, H2AC17, H2AC21, H2AC8, H2AW, H2AX, H2AZ2, H3-3B, H3C10, H3C11, H3C13, H3C2, H3C3, H3C6, H3C8, H4C1, H4C11, H4C12, H4C15, H4C2, H4C4, H4C5, H4C6, H4C9, HAT1, HDAC5, HELLS, HMGB1, JARID2, MIER1, MTF2, RIF1, SPI1]
	GO:0048518	GO_BiologicalProcess_08.05.2020	positive regulation of biological process	[1, 2, 3]	[G26]	1174	17.9	0.00007341	{G26=6.4E-9}	[AACS, AAMDC, ABCC1, ABHD5, ABHD6, ABLIM3, ACADL, ACD, ACHE, ACIN1, ACOX2, ACP3, ACSL4, ACSL5, ACTL6A, ACTN4, ADA, ADAM10, ADAM8, ADAM9, ADAMTSL4, ADGRE2, ADM2, ADRA2A, AGER, AGO3, AGPAT2, AGXT, AHR, AIFM2, AIP, AJUBA, AKAP5, AKNA, AKR1B1, AKR1C1, AKR1C3, AKTIP, ALDH1A3, ALKAL1, ALKAL2, ALOX12, ALOX15, ALOX5AP, ALPK3, AMER1, AMOTL1, ANK3, ANKRD31, ANO1, ANXA2, AP2M1, APBB1, APBB1IP, APOA1, APOBEC…
	GO:0048522	GO_BiologicalProcess_08.05.2020	positive regulation of cellular process	[2, 3, 4]	[G26]	1062	17.8	0.00215760	{G26=6.4E-9}	[AACS, AAMDC, ABHD5, ABLIM3, ACD, ACHE, ACIN1, ACOX2, ACP3, ACSL4, ACSL5, ACTL6A, ACTN4, ADA, ADAM10, ADAM8, ADAM9, ADAMTSL4, ADRA2A, AGER, AGO3, AGPAT2, AGXT, AHR, AIFM2, AIP, AJUBA, AKAP5, AKNA, AKR1B1, AKR1C3, AKTIP, ALDH1A3, ALKAL1, ALKAL2, ALOX12, ALOX15, ALPK3, AMER1, AMOTL1, ANK3, ANKRD31, ANO1, ANXA2, AP2M1, APBB1, APBB1IP, APOA1, APOBEC1, APOC1, APOC2, APOE, APOL2, APOL3, APPL2, AR, ARAP…
	GO:0048731	GO_BiologicalProcess_08.05.2020	system development	[3, 4]	[G16]	919	17.7	0.04001373	{G16=3.5E-9}	[AACS, ABCB6, ABLIM1, ACADM, ACD, ACER1, ACHE, ACIN1, ACSL4, ACTL6A, ADA, ADAM10, ADAM8, ADAM9, ADM2, AGER, AGO3, AGXT, AHR, AK4, AKNA, AKR1B1, AKR1C3, ALDH1A3, ALKAL1, ALKAL2, ALOX12, ALOX15, ALPK3, AMER1, AMOTL1, AMOTL2, ANGPTL1, ANK3, ANKH, ANXA2, AP2M1, APBB1, APCDD1, APOA1, APOE, APPL2, AQP5, AR, AREG, ARF6, ARG1, ARG2, ARHGAP11B, ARHGAP22, ARHGAP44, ARHGEF19, ARRB2, ARRDC3, ART4, ASAP1, ASI…
	GO:0048870	GO_BiologicalProcess_08.05.2020	cell motility	[2, 3]	[G12]	354	19.7	0.01533506	{G12=5.1E-6}	[ABCC1, ABHD6, ACTN4, ADA, ADAM10, ADAM8, ADAM9, ADGRE2, ADORA3, ADRA2A, AGER, AGXT, AJUBA, ALOX12, AMOTL1, AMOTL2, APCDD1, APOA1, APOE, APPL2, ARF6, ARHGAP18, ARHGEF5, ARPC2, ARPC3, ARPC5L, ARPIN, ARRB2, ASPM, ATP8A1, BBS4, BDKRB1, BEX4, BRAF, BTG1, C10orf99, CAMK1D, CAMSAP3, CATSPER1, CATSPERZ, CCBE1, CCL13, CCL18, CCL26, CCN3, CCNA2, CCNYL1, CCR1, CCR10, CCR3, CD177, CD200R1, CD24, CD300A, CD4…
	GO:0050790	GO_BiologicalProcess_08.05.2020	regulation of catalytic activity	[3]	[G26]	495	19.5	0.00047759	{G26=6.4E-9}	[A2ML1, ABHD5, ACAP1, ACD, ACR, ADAM8, ADAM9, ADORA3, ADRA2A, AGAP11, AGER, AGFG2, AGXT, AHSA2P, AIP, AJUBA, AKAP5, AKR1B10, ALKAL1, ALKAL2, ALOX12, ALOX5AP, ANXA2, ANXA4, AOC3, APOA1, APOBEC1, APOC1, APOC2, APOE, ARAP1, AREG, ARHGAP10, ARHGAP11B, ARHGAP15, ARHGAP18, ARHGAP21, ARHGAP22, ARHGAP23, ARHGAP25, ARHGAP27, ARHGAP31, ARHGAP39, ARHGAP40, ARHGAP42, ARHGAP44, ARHGAP45, ARHGAP9, ARHGDIG, ARH…
	GO:0050793	GO_BiologicalProcess_08.05.2020	regulation of developmental process	[2, 3]	[G16]	530	18.9	0.00896073	{G16=3.5E-9}	[AAMDC, ACIN1, ACTN4, ADA, ADAM10, ADAM8, ADAM9, ADM2, AGER, AGO3, AGXT, AKR1B1, ALKAL1, ALKAL2, ALOX12, ANKH, ANXA2, AP2M1, APBB1, APCDD1, APOA1, APOE, APPL2, AR, ARAP1, AREG, ARF6, ARG2, ARHGAP15, ARHGAP18, ARHGAP44, ARHGEF19, ARPC2, ARPIN, ARRB2, ASAP1, ASIC2, ASPM, ATP11C, ATP6AP1, AURKA, B2M, B4GALT5, BBS4, BCL6, BIRC2, BLOC1S5, BLOC1S6, BMP2K, BNIP3, BOC, BRAF, BRINP1, BTG1, BTK, C15orf62, …
	GO:0050877	GO_BiologicalProcess_08.05.2020	nervous system process	[3]	[G10]	195	12.2	0.04138213	{G10=1.7E-5}	[ABLIM1, ACD, ACP3, AGER, AGXT, ALDH1A3, AMFR, ANK3, ANO1, APOE, ARRB2, ASIC2, ATF6, ATP2B2, ATP6V0A4, ATP8A1, ATP8B1, B2M, B3GNT2, B4GALT2, BBS4, BDKRB1, BFSP2, BIRC5, BRAF, BRINP1, C1QTNF1, CACNA1A, CACNB3, CASP3, CBR3, CCDC50, CCN3, CDH3, CDKN2D, CHD7, CHL1, CHMP2B, CLCN1, CLDN5, CNGB3, CNTN2, CRYAA2, CRYBA2, CRYBG3, CRYM, CTNS, CTSC, CX3CR1, DAPL1, DCTN1, DDHD2, DLG2, DMPK, DOP1B, DRD2, DVL1,…
	GO:0050900	GO_BiologicalProcess_08.05.2020	leukocyte migration	[2, 4, 5]	[G12]	132	24.0	0.00137346	{G12=5.1E-6}	[ADA, ADAM10, ADAM8, ADGRE2, AGER, ARHGEF5, BDKRB1, C10orf99, CAMK1D, CCL13, CCL18, CCL26, CCN3, CCR1, CD177, CD200R1, CD300A, CD44, CD84, CD9, CD99L2, CH25H, CKLF, CMKLR1, CORO1A, CX3CR1, CXCL1, CXCL16, CXCL6, CXCR2, CYP7B1, DAPK2, DUSP1, ECM1, EDN3, F7, FADD, FCER1G, FER, FUT7, GATA3, GCNT1, GPR183, GRB14, HCK, HMGB1, HRH1, ICAM1, IGHA2, IGHV1-69, IGHV2-5, IGHV3-33, IGHV3-48, IGHV4-34, IGKC, IG…
	GO:0050906	GO_BiologicalProcess_08.05.2020	detection of stimulus involved in sensory perception	[3, 5]	[G10, G18]	33	6.0	0.00000000	{G10=1.7E-5, G18=2.4E-6}	[ANO1, ARRB2, ASIC2, CACNB3, DAPL1, GRIK5, KIT, NR2F6, NTRK1, OR10G2, OR10H2, OR10J3, OR13A1, OR1D2, OR1P1, OR2A7, OR2A9P, OR2F2, OR2W5, OR4D10, OR4Q3, OR4S1, OR51G2, OR52E8, OR52L2P, OR5H1, OR7E24, OR8B8, REEP6, RTP4, SERPINE2, STRC, TAS1R3]
	GO:0050907	GO_BiologicalProcess_08.05.2020	detection of chemical stimulus involved in sensory perception	[4, 6]	[G18]	22	4.6	0.00000000	{G18=2.4E-6}	[DAPL1, OR10G2, OR10H2, OR10J3, OR13A1, OR1D2, OR1P1, OR2A7, OR2A9P, OR2F2, OR2W5, OR4D10, OR4Q3, OR4S1, OR51G2, OR52E8, OR52L2P, OR5H1, OR7E24, OR8B8, RTP4, TAS1R3]
	GO:0051239	GO_BiologicalProcess_08.05.2020	regulation of multicellular organismal process	[2, 3]	[G16, G26]	649	19.0	0.00012245	{G16=3.5E-9, G26=6.4E-9}	[ABHD6, ACADL, ACHE, ACIN1, ACOT11, ACP3, ADA, ADAM10, ADAM8, ADAM9, ADM2, ADORA3, ADRA2A, AGER, AGO3, AGPAT2, AGXT, AIFM2, AKR1B1, ALKAL1, ALKAL2, ALOX12, AMOTL1, ANKH, ANXA2, ANXA4, AP2M1, APBB1, APCDD1, APOA1, APOC1, APOC2, APOE, APPL2, AR, AREG, ARF6, ARG1, ARG2, ARHGAP42, ARHGAP44, ARHGEF19, ARRB2, ARRDC3, ASAP1, ASIC2, ASPH, ASPM, ATP11C, ATP2A3, ATP2B2, ATP6AP1, AURKA, B2M, B4GALT5, BBS4, …
	GO:0070268	GO_BiologicalProcess_08.05.2020	cornification	[3, 4, 7, 8, 9]	[G08]	46	39.7	0.00000152	{G08=3.4E-5}	[CSTA, DSC1, DSC2, DSG1, DSG3, DSP, FURIN, IVL, KAZN, KLK12, KLK13, KLK5, KRT13, KRT19, KRT2, KRT23, KRT26, KRT31, KRT32, KRT33A, KRT6B, KRT7, KRT74, KRT78, KRT81, KRT83, LORICRIN, PERP, PI3, PKP1, PKP2, PKP3, PPL, RPTN, SPINK5, SPINK6, SPRR1A, SPRR2A, SPRR2B, SPRR2D, SPRR2E, SPRR2F, ST14, TGM1, TGM5, TMEM79]
	GO:0070887	GO_BiologicalProcess_08.05.2020	cellular response to chemical stimulus	[3]	[G26]	696	19.6	0.00000007	{G26=6.4E-9}	[AACS, ABCC1, ABCG2, ABTB2, ACD, ACER1, ACTN4, ADAM10, ADAM8, ADAM9, ADGRE2, ADH5, ADPRS, ADRA2A, AGER, AGPAT2, AGXT, AHR, AIFM2, AIP, AJUBA, AK4, AKR1B1, AKR1B10, AKR1C1, AKR1C3, AKR1C4, AKR7A3, ALDH3B1, ALOX12, ALOX15, ALOX5AP, AMFR, ANK3, ANO1, ANXA2, AOC3, APOA1, APOBEC1, APOBEC3A, APOE, APPL2, AQP5, AQP8, AR, AREG, ARF6, ARG1, ARHGEF5, ARPC3, ARRB2, ART4, ASNS, ASS1, ATF3, ATF6, ATP6AP1, ATP…
	GO:0071310	GO_BiologicalProcess_08.05.2020	cellular response to organic substance	[4]	[G26]	552	19.0	0.00177788	{G26=6.4E-9}	[AACS, ABCC1, ACD, ACTN4, ADAM9, ADRA2A, AGER, AGPAT2, AGXT, AHR, AIP, AKR1B1, AKR1C1, AKR1C3, AKR1C4, ALOX12, ALOX15, AMFR, ANO1, ANXA2, APOA1, APOBEC1, APPL2, AQP8, AR, AREG, ARF6, ARG1, ARPC3, ARRB2, ART4, ASNS, ASS1, ATF3, ATF6, ATP6AP1, ATP6V0A1, ATP6V0A4, ATP6V0C, ATP6V1C1, ATP6V1D, B2M, B3GNT2, BAIAP2L1, BAK1, BATF, BBS4, BCAR3, BCL2L2, BCL6, BIRC2, BIRC3, BIRC5, BRAF, BRINP1, BRIP1, BSPRY…
	GO:0071345	GO_BiologicalProcess_08.05.2020	cellular response to cytokine stimulus	[5]	[G26]	256	21.8	0.00009524	{G26=6.4E-9}	[ACTN4, AGPAT2, AIP, ALOX15, ANXA2, APOA1, APPL2, ARG1, ART4, ASS1, B2M, B3GNT2, BATF, BBS4, BCL6, BIRC2, BIRC3, BIRC5, BSPRY, BTK, CARD16, CASP1, CASP3, CBFB, CCL13, CCL18, CCL26, CCM2, CCR1, CCR10, CCR3, CD24, CD300LF, CD40, CD44, CD86, CHI3L1, CHUK, CIB1, CISH, CLDN1, CMKLR1, CNN2, CORO1A, CRLF1, CRNN, CSF2RB, CTH, CX3CR1, CXCL1, CXCL6, CXCR2, CYBA, CYLD, DNAJC5, DOK1, DUSP1, ECM1, EDA, EDAR, …
	GO:0097549	GO_BiologicalProcess_08.05.2020	chromatin organization involved in negative regulation of transcription	[6, 7, 8, 9, 10, 11, 12]	[G22]	45	30.2	0.03216471	{G22=1.3E-6}	[APOBEC1, ATAD2, BEND3, CTBP1, DPEP2, H1-3, H1-4, H1-5, H2AC12, H2AC13, H2AC16, H2AC17, H2AC21, H2AC8, H2AW, H2AX, H2AZ2, H3-3B, H3C10, H3C11, H3C13, H3C2, H3C3, H3C6, H3C8, H4C1, H4C11, H4C12, H4C15, H4C2, H4C4, H4C5, H4C6, H4C9, HAT1, HDAC1, HDAC5, HELLS, HMGB1, MIER1, PHF8, RESF1, RIF1, SMARCA5, ZNFX1]
	GO:1901568	GO_BiologicalProcess_08.05.2020	fatty acid derivative metabolic process	[3]	[G09, G23]	55	28.9	0.01279590	{G09=5.3E-6, G23=8.1E-7}	[AACS, ABCC1, ACSL4, ACSL5, AIFM2, AKR1C1, AKR1C3, AKR1C4, ALOX12, ALOX15, ALOX5AP, CES1, CYP2B6, CYP2C18, CYP2C9, CYP2E1, CYP2S1, CYP2U1, CYP4F12, CYP4F2, CYP4F22, CYP4F3, DAGLA, DGAT2, DPEP2, ELOVL1, ELOVL5, ELOVL6, FA2H, FABP5, FASN, GGTA1P, GPX1, GPX4, GSTM1, HACD2, HMGCS2, HPGDS, LTA4H, LTC4S, MAPK3, MGLL, MGST2, OXCT1, PLA2G4A, PLA2G4F, PLA2G5, PRXL2B, S100A8, S100A9, SCD, SCD5, SLC27A5, TE…
	GO:1901615	GO_BiologicalProcess_08.05.2020	organic hydroxy compound metabolic process	[3]	[G23]	138	22.5	0.02667310	{G23=8.1E-7}	[ACADL, ACER1, ACOT8, ACOX2, ADH5, AKR1B1, AKR1B10, AKR1B15, AKR1C1, AKR1C3, AKR1C4, ALDH1A3, ALDH3B1, ALDH3B2, ALOX12, ALOX15, AMACR, APOA1, APOBR, APOC1, APOE, APOL1, APOL2, ATP8B1, CDH3, CEL, CES1, CH25H, COQ2, CRYM, CTNS, CYB5R3, CYP11A1, CYP21A2, CYP2C9, CYP2E1, CYP4F12, CYP4F2, CYP4F3, CYP7B1, DCT, DEGS2, DGAT2, DHCR24, DHDDS, DHRS9, DPM2, DRD2, EBPL, ELOVL6, EPAS1, ERG28, ERLIN1, FASN, FDX…
	GO:1902531	GO_BiologicalProcess_08.05.2020	regulation of intracellular signal transduction	[4, 5, 6]	[G26]	403	21.0	0.00000083	{G26=6.4E-9}	[ACTN4, ADA, ADAM8, ADAM9, ADRA2A, AGER, AGO3, AGXT, AIP, AJUBA, AKAP5, AKR1B1, AKR1C3, ALKAL1, ALKAL2, ALOX15, APIP, APOA1, APOE, APOL2, APOL3, AR, ARAP1, AREG, ARF6, ARHGAP10, ARHGAP11B, ARHGAP15, ARHGAP18, ARHGAP21, ARHGAP22, ARHGAP23, ARHGAP25, ARHGAP31, ARHGAP39, ARHGAP40, ARHGAP42, ARHGAP44, ARHGAP45, ARHGAP9, ARHGDIG, ARHGEF19, ARHGEF26, ARHGEF4, ARHGEF5, ARHGEF6, ARRB2, ARRDC3, ATF3, ATP2…
	GO:1902533	GO_BiologicalProcess_08.05.2020	positive regulation of intracellular signal transduction	[4, 5, 6, 7]	[G26]	236	21.3	0.00201751	{G26=6.4E-9}	[ACTN4, ADA, ADAM8, ADAM9, ADRA2A, AGER, AGO3, AGXT, AJUBA, AKR1B1, AKR1C3, ALKAL1, ALKAL2, ALOX15, APOA1, APOE, APOL2, APOL3, AR, AREG, ARHGEF5, ARRB2, ATP2C1, ATP6AP1, BCAR3, BID, BIRC2, BIRC3, BMF, BRAF, C1QTNF1, CALM2, CANT1, CARD16, CASP1, CCL13, CCL18, CCL26, CCM2, CCR1, CD24, CD40, CD44, CD86, CDON, CGAS, CHI3L1, CHUK, CIB1, CSK, CTH, CX3CR1, DAXX, DHX58, DLG5, DOK4, DRD2, DUSP5, DVL2, ECM…
	GO:0006631	GO_BiologicalProcess_08.05.2020	fatty acid metabolic process	[4, 5, 7]	[G09, G23]	101	24.6	0.01040894	{G09=5.3E-6, G23=8.1E-7}	[AACS, ABHD5, ACADL, ACADM, ACADSB, ACBD5, ACOT11, ACOT4, ACOT8, ACOX2, ACSL4, ACSL5, ADH5, AKR1C1, AKR1C3, AKR1C4, ALOX12, ALOX15, ALOX5AP, AMACR, APOA1, APOC1, APOC2, APPL2, AUH, C1QTNF1, CEL, CES1, CPT1C, CRYL1, CYP2B6, CYP2C18, CYP2C9, CYP2E1, CYP2S1, CYP2U1, CYP4F12, CYP4F2, CYP4F3, DAGLA, DECR2, DGAT2, ECHDC1, ECHDC2, ECHDC3, ECI1, ELOVL1, ELOVL5, ELOVL6, ERLIN1, ETFB, ETFDH, FA2H, FABP5, F…
	GO:0045576	GO_BiologicalProcess_08.05.2020	mast cell activation	[4, 5]	[G13]	26	38.8	0.01246902	{G13=1.9E-9}	[ADGRE2, BTK, CD300A, CD300LF, CD84, FCER1G, FER, FES, FGR, GAB2, GATA2, IL13, IL13RA2, IL4R, KIT, LAT, LAT2, LCP2, MILR1, PIK3CG, RAC2, RASGRP1, RHOH, S100A12, SLC7A8, UNC13D]
