# Supplementary material for: Assessment of local and systemic signature of eosinophilic esophagitis (EoE) in children through multi-omics approaches
Source: Front Immunol. 2023 Mar 15;14:1108895. doi: 10.3389/fimmu.2023.1108895 (PMC10050742; doi:10.3389/fimmu.2023.1108895)
Supplement: Supplementary Table 4 — Table listing all the metabolites identified in plasma. Identification levels: (A) Based on accurate mass; (B) Based on ZIC-pHILIC column retention time similarity with a standard; (C) Based on C18 column retention time similarity with a standard. [file Table_4.xlsx]

## Sheet: Feuil1
Feature_name	Metabolite	Composition	HMDB_id	kegg_id	Class	Sous Class	Pathway	M exact standard	chromatography / ionisation mode	RT standard (min)	m/z measured	RT measured (min)	Diff m/z (ppm)	Diff RT (min)	Metabolite identification criteria	Metabolite identification level (according to Metabolomics Standards Initiative)
M88T462	b-Alanine/Alanine	C3H7NO2	HMDB00056/HMDB00161	C00099/C00041	Amino Acids, Peptides, and Analogues	Amino Acids and Derivatives	Aspartate Metabolism % Beta-Alanine Metabolism % Propanoate Metabolism % Pyrimidine Metabolism /Alanine Metabolism % Glucose-Alanine Cycle % Glycine and Serine Metabolism % Selenoamino Acid Metabolism % Transcription/Translation % Urea Cycle	89.0477	HILIC /negative	8.13 /8.14	88.0404	7.694	0.363469	0.44/0.45	a, b	2
M89T609	Oxalic acid	C2H2O4	HMDB02329	C00209	Organic Acids and Derivatives	Carboxylic Acids and Derivatives	NA	89.9953	HILIC /negative	10.24	88.9881	10.1498	0.471974	0.0901667	a, b	2
M89T255	D-Lactic acid	C3H6O3	HMDB01311	C00256	Organic Acids and Derivatives	Hydroxy Acids and Derivatives	Pyruvaldehyde Degradation % Pyruvate Metabolism	90.0317	HILIC /negative	4.16	89.0245	4.25367	0.224657	0.0936667	a, b	2
M101T134	Isovaleric acid	C5H10O2	HMDB00718	C08262	Lipids	Fatty Acids and Conjugates	NA	102.068	HILIC /negative	2.23	101.061	2.23667	0.227586	0.00666667	a, b	2
M102T396	2-Aminoisobutyric acid (2-Methylalanine) / L-2-Aminobutyric acid (L-a-Aminobutyric acid)	C4H9NO2	HMDB00452/HMDB01906	C02356/C03665	Amino Acids, Peptides, and Analogues	Amino Acids and Derivatives	NA	103.063	HILIC /negative	6.45/6.79	102.056	6.59683	0.112409	0.15/0.19	a, b	2
M104T490	Serine	C3H7NO3	HMDB00187	C00065	Amino Acids, Peptides, and Analogues	Amino Acids and Derivatives	Ammonia Recycling % Glycine and Serine Metabolism % Homocysteine Degradation % Methionine Metabolism % Sphingolipid Metabolism	105.043	HILIC /negative	7.7	104.035	8.172	0.450962	0.472	a, b	2
M112T204	Creatinine	C4H7N3O	HMDB00562	C00791	Aliphatic Heteromonocyclic Compounds	Lactams	NA	113.059	HILIC /negative	3.2	112.052	3.40283	0.6975	0.202833	a, b	2
M114T387	Proline	C5H9NO2	HMDB00162	C00148	Amino Acids, Peptides, and Analogues	Amino Acids and Derivatives	Arginine and Proline Metabolism % Transcription/Translation	115.063	HILIC /negative	6.12	114.056	6.45283	0.188258	0.332833	a, b	2
M115T98	Caproic acid	C6H12O2	HMDB00535	C01585	Lipids	Fatty Acids and Conjugates	Beta Oxidation of Very Long Chain Fatty Acids % Fatty Acid Biosynthesis % Mitochondrial Beta-Oxidation of Short Chain Saturated Fatty Acids	116.084	HILIC /negative	1.66	115.077	1.63933	0.52466	0.0206667	a, b	2
M116T518	Guanidineacetic acid	C3H7N3O2	HMDB00128	C00581	Amino Acids, Peptides, and Analogues	Amino Acids and Derivatives	Arginine and Proline Metabolism % Glycine and Serine Metabolism	117.054	HILIC /negative	8.4	116.047	8.63	0.547504	0.23	a, b	2
M116T320	Valine	C5H11NO2	HMDB00883	C00183	Amino Acids, Peptides, and Analogues	Amino Acids and Derivatives	Propanoate Metabolism % Transcription/Translation % Valine, Leucine and Isoleucine Degradation	117.079	HILIC /negative	4.83	116.072	5.3255	0.270591	0.4955	a, b	2
M117T542	Methylmalonic acid/Succinic acid	C4H6O4	HMDB00202/ HMDB00254	C02170/C00042	Organic Acids and Derivatives	Carboxylic Acids and Derivatives	Propanoate Metabolism % Valine, Leucine and Isoleucine Degradation / Carnitine Synthesis % Citric Acid Cycle % Glutamate Metabolism % Mitochondrial Electron Transport Chain % Phytanic Acid Peroxisomal Oxidation	118.027	HILIC /negative	9.00/9.07	117.019	9.036	0.780452	0.04/0.03	a, b	2
M117T142	2-Hydroxy 2-methylbutyric acid/2-Hydroxy 3-methylbutyric acid (a-Hydroxyisovaleric acid)/2-Hydroxypentanoic acid/3-Hydroxy 3-methylbutyric acid (b-Hydroxyisovaleric acid)	C5H10O3	HMDB01987/HMDB00407/ HMDB01863/HMDB00754	NA/NA/NA/NA	Lipids / Organic Acids and Derivatives	Fatty Acids and Conjugates / Hydroxy Acids and Derivatives	NA	118.063	HILIC /negative	2.42/2.30/2.26/2.50	117.056	2.374	0.647726	0.05/0.07/0.11/0.13	a, b	2
M118T450	L-Homoserine/Threonine	C4H9NO3	HMDB00719/HMDB00167	C00263/C00188	Amino Acids, Peptides, and Analogues	Amino Acids and Derivatives	Methionine Metabolism / Glycine and Serine Metabolism % Threonine and 2-Oxobutanoate Degradation % Transcription/Translation	119.058	HILIC /negative	7.47/7.13	118.051	7.49167	0.651007	0.02/0.36	a, b	2
M120T545	L-Cysteine	C3H7NO2S	HMDB00574	NA	Amino Acids, Peptides, and Analogues	Amino Acids and Derivatives	Cysteine Metabolism % Glutathione Metabolism % Glycine and Serine Metabolism % Methionine Metabolism % Pantothenate and CoA Biosynthesis % Taurine and Hypotaurine Metabolism % Transcription/Translation	121.02	HILIC /negative	9.07	120.013	9.08583	0.587739	0.0158333	a, b	2
M121T135_1	Benzoic acid/4-Hydroxybenzaldehyde	C7H6O2	HMDB01870/HMDB11718	C00180/C00633	Aromatic Homomonocyclic Compounds	Benzoic Acid and Derivatives / Benzaldehydes	NA	122.037	HILIC /negative	2.17/2.08	121.03	2.24933	0.665689	0.08/0.17	a, b	2
M121T135_2	Nicotinamide	C6H6N2O	HMDB01406	C00153	Aromatic Heteromonocyclic Compounds	Pyridines and Derivatives	Nicotinate and Nicotinamide Metabolism	122.048	HILIC /negative	2.14	121.041	2.2525	0.555086	0.1125	a, b	2
M125T136	Thymine	C5H6N2O2	HMDB00262	C00178	Aromatic Heteromonocyclic Compounds	Diazines	Pyrimidine Metabolism	126.043	HILIC /negative	2.36	125.036	2.272	0.26047	0.088	a, b	2
M128T300	L-Pyroglutamic acid/D-Pyroglutamic acid	C5H7NO3	HMDB00267/HMDB00805	C01879/C02237	Aliphatic Heteromonocyclic Compounds	Pyrrolidines	Glutathione Metabolism	129.043	HILIC /negative	4.70/4.69	128.035	4.99317	0.522637	0.29/0.30	a, b	2
M129T99	4-Methyl-2-oxovaleric acid/3-Methyl-2-oxovaleric acid/2-Ketohexanoic acid	C6H10O3	HMDB00695//HMDB00491/HMDB01864	C00233/C03465/C00902	Lipids / Organic Acids and Derivatives	Fatty Acids and Conjugates / Keto-Acids and Derivatives	Valine, Leucine and Isoleucine Degradation	130.063	HILIC /negative	1.67/1.71/1.56	129.056	1.65817	1.20739	0.01/0.05/0.10	a, b	2
M130T492	trans-4-hydroxy-L-proline/cis-4-hydroxy-D-proline/trans-3-Hydroxy-L-proline	C5H9NO3	HMDB00725/NA/NA	C01157/NA/NA	Amino Acids, Peptides, and Analogues	Amino Acids and Derivatives	NA	131.058	HILIC /negative	7.67/7.63/7.63	130.051	8.19183	0.206473	0.52/0.56/0.56	a, b	2
M130T480	Creatine	C4H9N3O2	HMDB00064	C00300	Amino Acids, Peptides, and Analogues	Amino Acids and Derivatives	Arginine and Proline Metabolism % Glycine and Serine Metabolism	131.069	HILIC /negative	7.75	130.062	8.006	0.0501914	0.256	a, b	2
M130T224	Isoleucine/Leucine/L-Norleucine	C6H13NO2	HMDB00172/HMDB00687/HMDB01645	C00407/C00123/C01933	Amino Acids, Peptides, and Analogues	Amino Acids and Derivatives	Transcription/Translation % Valine, Leucine and Isoleucine Degradation	131.095	HILIC /negative	3.81/3.51/3.36	130.087	3.741	0.450897	0.07/0.23/0.38	a, b	2
M131T482	Asparagine	C4H8N2O3	HMDB00168	C00152	Amino Acids, Peptides, and Analogues	Amino Acids and Derivatives	Ammonia Recycling % Aspartate Metabolism % Transcription/Translation	132.053	HILIC /negative	7.55	131.046	8.04017	0.245074	0.490167	a, b	2
M131T573	Ornithine	C5H12N2O2	HMDB00214	C00077	Amino Acids, Peptides, and Analogues	Amino Acids and Derivatives	Arginine and Proline Metabolism % Glycine and Serine Metabolism % Spermidine and Spermine Biosynthesis % Urea Cycle	132.09	HILIC /negative	9.38	131.083	9.5565	0.399565	0.1765	a, b	2
M132T536	L-Aspartic acid	C4H7NO4	HMDB00191	C00049	Amino Acids, Peptides, and Analogues	Amino Acids and Derivatives	Ammonia Recycling % Arginine and Proline Metabolism % Aspartate Metabolism % Beta-Alanine Metabolism % Malate-Aspartate Shuttle % Transcription/Translation % Urea Cycle	133.038	HILIC /negative	8.94	132.03	8.93633	1.15349	0.00366667	a, b	2
M133T567	Malic acid/Diglycolic acid	C4H6O5	HMDB00744/NA	C00711/NA	Organic Acids and Derivatives	Carboxylic Acids and Derivatives	Gluconeogenesis % Malate-Aspartate Shuttle	134.022	HILIC /negative	9.50/9.00	133.014	9.45	0.72705	0.05/0.45	a, b	2
M135T450	L-Threonic acid	C4H8O5	NA	NA	NA	NA	NA	136.037	HILIC /negative	7.17	135.03	7.5065	0.49355	0.3365	a, b	2
M143T89	Octanoic acid	C8H16O2	NA	NA	NA	NA	NA	144.115	HILIC /negative	1.47	143.108	1.48517	0.00173296	0.0151667	a, b	2
M144T162	N-Isobutyrylglycine	C6H11NO3	HMDB00730	NA	Amino Acids, Peptides, and Analogues	Amino Acids and Derivatives	NA	145.074	HILIC /negative	2.56	144.067	2.7045	0.185942	0.1445	a, b	2
M145T552	a-Ketoglutaric acid	C5H6O5	HMDB00208	C00026	Organic Acids and Derivatives	Keto-Acids and Derivatives	Alanine Metabolism % Ammonia Recycling % Carnitine Synthesis % Citric Acid Cycle % Gluconeogenesis % Glucose-Alanine Cycle % Glutamate Metabolism % Glycine and Serine Metabolism % Malate-Aspartate Shuttle % Phytanic Acid Peroxisomal Oxidation % Urea Cycle	146.022	HILIC /negative	9.31	145.014	9.1935	0.115216	0.1165	a, b	2
M145T479	L-Glutamine	C5H10N2O3	HMDB00641	C00064	Amino Acids, Peptides, and Analogues	Amino Acids and Derivatives	Amino Sugar Metabolism % Ammonia Recycling % Glutamate Metabolism % Phenylacetate Metabolism % Purine Metabolism % Pyrimidine Metabolism % Transcription/Translation % Urea Cycle	146.069	HILIC /negative	7.61	145.062	7.9845	0.221836	0.3745	a, b	2
M145T598	Lysine	C6H14N2O2	HMDB00182	C00047	Amino Acids, Peptides, and Analogues	Amino Acids and Derivatives	Biotin Metabolism % Carnitine Synthesis % Lysine Degradation % Transcription/Translation	146.106	HILIC /negative	9.7	145.098	9.96983	0.015934	0.269833	a, b	2
M146T535_2	L-Glutamic acid	C5H9NO4	HMDB00148	C00025	Amino Acids, Peptides, and Analogues	Amino Acids and Derivatives	Alanine Metabolism % Amino Sugar Metabolism % Ammonia Recycling % Arginine and Proline Metabolism % Cysteine Metabolism % Folate Metabolism % Glucose-Alanine Cycle % Glutamate Metabolism % Glutathione Metabolism % Glycine and Serine Metabolism % Histidine Metabolism % Malate-Aspartate Shuttle % Transcription/Translation % Urea Cycle	147.053	HILIC /negative	8.9	146.046	8.91317	0.152226	0.0131667	a, b	2
M148T242	Methionine	C5H11NO2S	HMDB00696	C00073	Amino Acids, Peptides, and Analogues	Amino Acids and Derivatives	Betaine Metabolism % Glycine and Serine Metabolism % Methionine Metabolism % Spermidine and Spermine Biosynthesis % Transcription/Translation	149.051	HILIC /negative	3.73	148.044	4.02933	0.137851	0.299333	a, b	2
M151T395	D-(+)-Arabitol/L-(-)-Arabitol/Adonitol	C5H12O5	HMDB00568/HMDB01851/HMDB00508	C01904/C00532/C00474	Carbohydrates and Carbohydrate Conjugates	Sugar Alcohols	NA	152.068	HILIC /negative	6.41/6.36/6.35	151.061	6.57767	0.109333	0.17/0.22/0.23	a, b	2
M153T96	2,6-Dihydroxybenzoic acid	C7H6O4	HMDB13676	NA	Aromatic Homomonocyclic Compounds	Benzoic Acid and Derivatives	NA	154.027	HILIC /negative	1.53	153.019	1.59183	0.727542	0.0618333	a, b	2
M154T452	Histidine	C6H9N3O2	HMDB00177	C00135	Amino Acids, Peptides, and Analogues	Amino Acids and Derivatives	Ammonia Recycling % Histidine Metabolism % Transcription/Translation	155.069	HILIC /negative	7.5	154.062	7.53167	0.152354	0.0316667	a, b	2
M156T92	3-Methylcrotonyl glycine/N-Tiglylglycine	C7H11NO3	HMDB00459/HMDB00959	NA/NA	Amino Acids, Peptides, and Analogues	Amino Acids and Derivatives	NA	157.074	HILIC /negative	2.10/2.27	156.067	1.5275	0.620171	0.57/0.74	a, b	2
M158T134	N-acetyl-DL-norvaline/N-acetyl-DL-Valine/N-Isovaleroylglycine	C7H13NO3	NA/HMDB11757/HMDB00678	NA/NA/NA	Amino Acids, Peptides, and Analogues	Amino Acids and Derivatives	NA	159.09	HILIC /negative	2.17/2.44/1.85	158.082	2.23267	0.0839816	0.06/0.21/0.38	a, b	2
M161T482	3-Hydroxy-3-methylglutaric acid	C6H10O5	HMDB00355	C03761	Organic Acids and Derivatives	Hydroxy Acids and Derivatives	NA	162.053	HILIC /negative	8.42	161.046	8.04	0.040858	0.38	a, b	2
M163T337	1,5-Anhydro-D-sorbitol	C6H12O5	HMDB02712	C07326	Carbohydrates and Carbohydrate Conjugates	Monosaccharides	NA	164.068	HILIC /negative	5.34	163.061	5.624	0.346594	0.284	a, b	2
M164T178	Phenylalanine	C9H11NO2	HMDB00159	C00079	Amino Acids, Peptides, and Analogues	Amino Acids and Derivatives	Phenylalanine and Tyrosine Metabolism % Transcription/Translation	165.079	HILIC /negative	2.89	164.072	2.97183	0.67902	0.0818333	a, b	2
M165T95	3-Phenoxypropionic acid/Methyl 4-hydroxyphenylacetate/2-Phenoxypropionic acid/3-Methoxyphenylacetic acid /Phenyllactic acid	C9H10O3	HMDB02229/NA/NA/NA/HMDB00779	NA/NA/NA/NA/C01479	Aromatic Homomonocyclic Compounds	Ethers / Benzyl Alcohols and Derivatives	NA	166.063	HILIC /negative	1.56/1.48/1.80/1.88/1.89	165.056	1.589	0.156432	0.03/0.11/0.21/0.29/0.30	a, b	2
M165T88	(S)-(-)-Perillic acid	C10H14O2	HMDB04586	C11924	Lipids	Prenol Lipids	NA	166.099	HILIC /negative	1.5	165.092	1.46767	0.0586824	0.0323333	a, b	2
M167T447	Uric acid	C5H4N4O3	HMDB00289	C00366	Aromatic Heteropolycyclic Compounds	Imidazopyrimidines	Purine Metabolism	168.028	HILIC /negative	6.93	167.021	7.44233	0.17969	0.512333	a, b	2
M168T362	3-Methylhistidine	C7H11N3O2	HMDB00479	C01152	Amino Acids, Peptides, and Analogues	Amino Acids and Derivatives	NA	169.085	HILIC /negative	5.58	168.078	6.03183	0.258261	0.451833	a, b	2
M171T85	Capric acid	C10H20O2	HMDB00511	C01571	Lipids	Fatty Acids and Conjugates	Beta Oxidation of Very Long Chain Fatty Acids % Fatty Acid Biosynthesis	172.146	HILIC /negative	1.44	171.139	1.4085	0.526589	0.0315	a, b	2
M173T626	cis-Aconitic acid	C6H6O6	HMDB00072	C00417	Organic Acids and Derivatives	Carboxylic Acids and Derivatives	Citric Acid Cycle	174.016	HILIC /negative	10.79	173.009	10.4318	0.705674	0.36	a, b	2
M173T496	Shikimic acid	C7H10O5	HMDB03070	C00493	Aliphatic Homomonocyclic Compounds	Cyclic Alcohols and Derivatives	NA	174.053	HILIC /negative	8.08	173.045	8.263	1.34889	0.183	a, b	2
M173T408_2	Na-Acetyl-L-asparagine	C6H10N2O4	HMDB06028	NA	Amino Acids, Peptides, and Analogues	Amino Acids and Derivatives	NA	174.064	HILIC /negative	6.18	173.057	6.79283	0.018491	0.612833	a, b	2
M173T625	Arginine	C6H14N4O2	HMDB00517	C00062	Amino Acids, Peptides, and Analogues	Amino Acids and Derivatives	Arginine and Proline Metabolism % Glycine and Serine Metabolism % Transcription/Translation % Urea Cycle	174.112	HILIC /negative	10.07	173.104	10.4182	0.313753	0.348167	a, b	2
M174T528	N-Acetyl-L-aspartic acid	C6H9NO5	HMDB00812	C01042	Amino Acids, Peptides, and Analogues	Amino Acids and Derivatives	Aspartate Metabolism	175.048	HILIC /negative	8.75	174.041	8.79933	0.0137209	0.0493333	a, b	2
M174T201	Indoleacetic acid	C10H9NO2	HMDB00197	C00954	Aromatic Heteropolycyclic Compounds	Indoles	Tryptophan Metabolism	175.063	HILIC /negative	3.16	174.056	3.35083	0.163901	0.190833	a, b	2
M174T503	L-Citrulline	C6H13N3O3	HMDB00904	C00327	Amino Acids, Peptides, and Analogues	Amino Acids and Derivatives	Arginine and Proline Metabolism % Aspartate Metabolism % Urea Cycle	175.096	HILIC /negative	8.17	174.088	8.384	0.164997	0.214	a, b	2
M178T135	Hippuric acid/3-succinoylpyridine	C9H9NO3	HMDB00714/HMDB00992	C01586/C19569	Amino Acids, Peptides, and Analogues /Organic Acids and Derivatives	Amino Acids and Derivatives / Keto-Acids and Derivatives	NA	179.058	HILIC /negative	2.23/2.47	178.051	2.24567	0.431629	0.02/0.23	a, b	2
M179T482_2	D-Galactose/Glucose	C6H12O6	HMDB00143/HMDB00122	C00984/C00031	Carbohydrates and Carbohydrate Conjugates	Monosaccharides	Galactose Metabolism % Lactose Degradation % Nucleotide Sugars Metabolism / Galactose Metabolism % Gluconeogenesis % Glucose-Alanine Cycle % Glycolysis % Lactose Degradation % Lactose Synthesis % Transfer of Acetyl Groups into Mitochondria	180.063	HILIC /negative	7.86/7.81	179.056	8.02817	0.457376	0.17/0.22	a, b	2
M179T579	Myo-inositol	C6H12O6	HMDB00211	C00137	Aliphatic Homomonocyclic Compounds	Cyclic Alcohols and Derivatives	Galactose Metabolism % Inositol Metabolism % Inositol Phosphate Metabolism % Phosphatidylinositol Phosphate Metabolism	180.063	HILIC /negative	9.44	179.056	9.64967	0.624921	0.209667	a, b	2
M180T351	3-Amino-3-(4-hydroxyphenyl)propanoic/Tyrosine	C9H11NO3	NA/HMDB00158	NA/C00082	Amino Acids, Peptides, and Analogues	Amino Acids and Derivatives	Catecholamine Biosynthesis % Phenylalanine and Tyrosine Metabolism % Transcription/Translation % Tyrosine Metabolism	181.074	HILIC /negative	5.95/5.43	180.067	5.84333	0.815187	0.11/0.41	a, b	2
M181T214	DL-p-Hydroxyphenyllactic acid/Homovanillic acid	C9H10O4	HMDB00755/HMDB00118	C03672/C05582	Aromatic Homomonocyclic Compounds	Benzyl Alcohols and Derivatives / Phenols and Derivatives	Tyrosine Metabolism	182.058	HILIC /negative	3.47/3.20	181.051	3.5705	0.282794	0.10/0.37	a, b	2
M182T99	4-Pyridoxic acid	C8H9NO4	HMDB00017	C00847	Aromatic Heteromonocyclic Compounds	Pyridines and Derivatives	Vitamin B6 Metabolism	183.053	HILIC /negative	1.64	182.046	1.65167	0.0426706	0.0116667	a, b	2
M187T425	Azelaic acid	C9H16O4	HMDB00784	C08261	Organic Acids and Derivatives	Carboxylic Acids and Derivatives	NA	188.105	HILIC /negative	6.6	187.098	7.09067	0.432972	0.490667	a, b	2
M187T86	3-hydroxydecanoic acid/10-hydroxydecanoic acid	C10H20O3	HMDB02203/NA	NA/NA	Organic Acids and Derivatives	Hydroxy Acids and Derivatives	NA	188.141	HILIC /negative	1.43/1.52	187.134	1.42717	1.63252	0.00/0.09	a, b	2
M188T508	N acetyl DL glutamic acid/N-Acetyl-L-glutamic acid	C7H11NO5	HMDB01138/HMDB01138	C00624/ C00624	Amino Acids, Peptides, and Analogues	Amino Acids and Derivatives	NA	189.064	HILIC /negative	8.50/8.53	188.057	8.471	0.412366	0.03/0.06	a, b	2
M188T141	Indole-3-propionic acid	C11H11NO2	HMDB02302	NA	Aromatic Heteropolycyclic Compounds	Indoles	NA	189.079	HILIC /negative	2.37	188.072	2.351	0.273343	0.02	a, b	2
M191T626	Citric acid/Isocitric acid	C6H8O7	HMDB00094/HMDB00193	C00158/C00311	Organic Acids and Derivatives	Carboxylic Acids and Derivatives	Citric Acid Cycle % Transfer of Acetyl Groups into Mitochondria	192.027	HILIC /negative	10.62/10.87	191.02	10.4275	0.300513	0.19/0.44	a, b	2
M193T568	D-(+)-Galacturonic acid/D-Galacturonic acid /D-Glucuronic acid	C6H10O7	HMDB02545/HMDB02545/NA	C08348/C08348/NA	Carbohydrates and Carbohydrate Conjugates	Sugar Acids and Derivatives	NA	194.043	HILIC /negative	9.53/9.55/9.37	193.035	9.464	0.141632	0.07/0.09/0.09	a, b	2
M195T497	Gluconic acid/Galactonic acid	C6H12O7	HMDB00625/HMDB00565	C00257/C00880	Carbohydrates and Carbohydrate Conjugates	Sugar Acids and Derivatives	NA	196.058	HILIC /negative	8.16/8.44	195.051	8.29017	0.0373031	0.13/0.15	a, b	2
M200T607	L-Cysteine S-sulfate	C3H7NO5S2	HMDB00731	C05824	Amino Acids, Peptides, and Analogues	Amino Acids and Derivatives	NA	200.977	HILIC /negative	10.3	199.969	10.1172	0.478453	0.182833	a, b	2
M203T253	DL-Tryptophan/L-Tryptophan	C11H12N2O2	HMDB30396/HMDB00929	C00806/ C00078	Amino Acids, Peptides, and Analogues	Amino Acids and Derivatives	Transcription/Translation % Tryptophan Metabolism	204.09	HILIC /negative	3.87/3.84	203.083	4.21817	0.651833	0.35/0.38	a, b	2
M204T169	5-Methoxyindoleacetate/Indolelactic acid	C11H11NO3	HMDB04095/HMDB00671	C05660/C02043	Aromatic Heteropolycyclic Compounds	Indoles	NA	205.074	HILIC /negative	2.82/2.77	204.067	2.82183	0.67031	0.00/0.05	a, b	2
M209T607_2	D-Saccharic acid	C6H10O8	HMDB00663	C00818	Carbohydrates and Carbohydrate Conjugates	Sugar Acids and Derivatives	NA	210.038	HILIC /negative	10	209.03	10.1095	0.539252	0.1095	a, b	2
M212T162	Indoxyl sulfate	C8H7NO4S	HMDB00682	NA	Aromatic Heteropolycyclic Compounds	Indoles	NA	213.01	HILIC /negative	2.7	212.002	2.69983	0.90233	0.000166667	a, b	2
M227T80	Myristic acid	C14H28O2	HMDB00806	C06424	Lipids	Fatty Acids and Conjugates	Fatty Acid Biosynthesis	228.209	HILIC /negative	1.36	227.202	1.33783	1.98002	0.0221667	a, b	2
M239T545	L-Cystine	C6H12N2O4S2	HMDB00192	C00491	Amino Acids, Peptides, and Analogues	Amino Acids and Derivatives	NA	240.024	HILIC /negative	9.1	239.017	9.07867	1.00887	0.0213333	a, b	2
M243T374	beta-Pseudouridine	C9H12N2O6	HMDB00767	C02067	Carbohydrates and Carbohydrate Conjugates	Glycosyl Compounds	NA	244.07	HILIC /negative	5.92	243.062	6.23267	0.386304	0.312667	a, b	2
M250T477	Muramic acid	C9H17NO7	HMDB03254	C06470	Carbohydrates and Carbohydrate Conjugates	Sugar Acids and Derivatives	NA	251.101	HILIC /negative	7.32	250.093	7.957	0.592243	0.637	a, b	2
M255T730	L-Ascorbic acid 2-sulfate	C6H8O9S	NA	NA	NA	NA	NA	255.989	HILIC /negative	12.63	254.982	12.1727	1.04778	0.457333	a, b	2
M271T79	2-Hydroxyhexadecanoic acid (2-Hydroxypalmitic acid)	C16H32O3	HMDB31057	NA	Lipids	Fatty Acids and Conjugates	NA	272.235	HILIC /negative	1.32	271.228	1.32133	1.27242	0.00133333	a, b	2
M281T78	Elaidic acid/trans-Vaccenic acid	C18H34O2	HMDB00573/HMDB03231	C00712/C08367	Lipids	Fatty Acids and Conjugates	NA	282.256	HILIC /negative	1.34/1.35	281.249	1.30333	0.78106	0.04/0.05	a, b	2
M305T78	cis-8,11,14-Eicosatrienoic acid	C20H34O2	HMDB02925	C03242	Lipids	Fatty Acids and Conjugates	Alpha Linolenic Acid and Linoleic Acid Metabolism	306.256	HILIC /negative	1.3	305.249	1.29467	1.04725	0.00533333	a, b	2
M367T79	Dehydroisoandrosterone 3-sulfate/3-b-Hydroxyandrost-5-en-17-one-sulfate (DHEA Sulfate)	C19H28O5S	HMDB01032/HMDB01032	C04555/C04555	Lipids	Steroids and Steroid Derivatives	NA	368.166	HILIC /negative	1.33/1.33	367.159	1.3205	0.503881	0.01/0.01	a, b	2
M369T79	Androsterone sulphate/5a-Androstan-3b-ol-16-one sulphate	C19H30O5S	HMDB02759/NA	NA/NA	Lipids	Steroids and Steroid Derivatives	Androgen and Estrogen Metabolism	370.181	HILIC /negative	1.32/1.32	369.174	1.32383	0.744743	0	a, b	2
M440T605	Folic acid	C19H19N7O6	HMDB00121	C00504	Aromatic Heteropolycyclic Compounds	Pteridines and Derivatives	Folate Metabolism % Pterine Biosynthesis	441.14	HILIC /negative	10.3	440.133	10.0795	1.29205	0.2205	a, b	2
M448T91	glycodeoxycholate/Glycoursodeoxycholic acid/glycochenodeoxycholic acid	C26H43NO5	HMDB00631/HMDB00708/HMDB00637	C05464/NA/C05466	Lipids	Steroids and Steroid Derivatives	Bile Acid Biosynthesis	449.314	HILIC /negative	1.48/1.48/1.47	448.307	1.51	0.750655	0.03/0.03/0.04	a, b	2
M503T590	Maltotriose/D-Raffinose	C18H32O16	HMDB01262/HMDB03213	C01835/C00492	Carbohydrates and Carbohydrate Conjugates	Trisaccharides	Galactose Metabolism	504.169	HILIC /negative	9.52/9.51	503.163	9.83283	1.63974	0.31/0.32	a, b	2
M87T75	Gamma-butyrolactone	C4H6O2	HMDB00549	C01770	Aliphatic Heteromonocyclic Compounds	Lactones	NA	86.0368	C18 / positive	1.15	87.0438	1.25	2.86558	0.1	a, c	2
M105T75	(S)-3-Hydroxybutyric-acid	C4H8O3	HMDB00442	C03197	Organic Acids and Derivatives	Hydroxy Acids and Derivatives	NA	104.047	C18 / positive	1.28	105.054	1.25	3.27559	0.03	a, c	2
M118T54	5-Aminovaleric-acid/Betaine/Valine	C5H11NO2	HMDB03355/HMDB00043/HMDB00883	C00431/C00719/C00183	Amino Acids, Peptides, and Analogues	Amino Acids and Derivatives	Betaine Metabolism % Glycine and Serine Metabolism % Methionine Metabolism / Propanoate Metabolism % Transcription/Translation % Valine, Leucine and Isoleucine Degradation	117.079	C18 / positive	0.86/0.81/1.11	118.086	0.9	1.85112	0.04/0.09/0.21	a, c	2
M130T56	Pipecolinic-acid	C6H11NO2	HMDB00070	C00408	Amino Acids, Peptides, and Analogues	Amino Acids and Derivatives	NA	129.079	C18 / positive	0.81	130.086	0.93	2.52595	0.12	a, c	2
M137T61	Hypoxanthine	C5H4N4O	HMDB00157	C00262	Aromatic Heteropolycyclic Compounds	Imidazopyrimidines	Purine Metabolism	136.039	C18 / positive	1.04	137.045	1.02	2.99716	0.02	a, c	2
M144T52_2	Stachydrine	C7H13NO2	HMDB04827	C10172	Aliphatic Heteromonocyclic Compounds	Pyrrolidines	NA	143.095	C18 / positive	0.84	144.101	0.86	3.18286	0.02	a, c	2
M150T61	Methionine/S-ethyl-L-cysteine/D-Penicillamine	C5H11NO2S	HMDB00696/NA/HMDB14997	C00073/NA/C07418	Amino Acids, Peptides, and Analogues	Amino Acids and Derivatives	Betaine Metabolism % Glycine and Serine Metabolism % Methionine Metabolism % Spermidine and Spermine Biosynthesis % Transcription/Translation	149.051	C18 / positive	1.05/1.08/1.12	150.058	1.01	3.06276	0.04/0.07/0.11	a, c	2
M152T166	Acetaminophen-(4-Acetamidophenol)	C8H9NO2	HMDB01859	NA	Aromatic Homomonocyclic Compounds	Anilides	NA	151.063	C18 / positive	2.9	152.07	2.76	4.39617	0.14	a, c	2
M162T49	Carnitine	C7H15NO3	HMDB00062	C15025	Aliphatic Acyclic Compounds	Alkylamines	Beta Oxidation of Very Long Chain Fatty Acids % Carnitine Synthesis % Mitochondrial Beta-Oxidation of Long Chain Saturated Fatty Acids % Mitochondrial Beta-Oxidation of Short Chain Saturated Fatty Acids % Oxidation of Branched Chain Fatty Acids	161.105	C18 / positive	0.8	162.112	0.82	3.22825	0.02	a, c	2
M170T59	Pyridoxine	C8H11NO3	HMDB00239	C00314	Aromatic Heteromonocyclic Compounds	Pyridines and Derivatives	Vitamin B6 Metabolism	169.074	C18 / positive	1.05	170.081	0.975833	3.723	0.0741667	a, c	2
M180T288	Hippuric-acid	C9H9NO3	HMDB00714	C01586	Amino Acids, Peptides, and Analogues	Amino Acids and Derivatives	NA	179.058	C18 / positive	4.94	180.065	4.79917	2.79425	0.140833	a, c	2
M181T234	Theophylline/paraxanthine	C7H8N4O2	HMDB01889/HMDB01860	C07130/C13747	Aromatic Heteropolycyclic Compounds	Imidazopyrimidines	Caffeine Metabolism	180.065	C18 / positive	3.99/3.94	181.071	3.90133	3.12305	0.09/0.14	a, c	2
M181T154	Theobromine	C7H8N4O2	HMDB02825	C07480	Aromatic Heteropolycyclic Compounds	Imidazopyrimidines	Caffeine Metabolism	180.065	C18 / positive	2.57	181.071	2.56617	2.79169	0.00383333	a, c	2
M182T67	3-Amino-3-(4-hydroxyphenyl)propanoic/Tyrosine/L-Threo-3-Phenylserine	C9H11NO3	NA/HMDB00158/HMDB02184	NA/C00082/NA	Amino Acids, Peptides, and Analogues	Amino Acids and Derivatives	NA	181.074	C18 / positive	1.10/1.17/1.28	182.081	1.11633	2.87351	0.02/0.05/0.16	a, c	2
M189T65	N-acetyl-L-glutamine	C7H12N2O4	HMDB06029	NA	Amino Acids, Peptides, and Analogues	Amino Acids and Derivatives	NA	188.08	C18 / positive	0.98	189.086	1.08317	4.4787	0.103167	a, c	2
M190T278	Kynurenic-acid	C10H7NO3	HMDB00715	C01717	Amino Acids, Peptides, and Analogues	Amino Acids and Derivatives	Tryptophan Metabolism	189.043	C18 / positive	4.44	190.049	4.63633	3.54162	0.196333	a, c	2
M204T56	Acetyl-L-carnitin	C9H17NO4	HMDB00201	C02571	Lipids	Fatty Acid Esters	Beta Oxidation of Very Long Chain Fatty Acids % Oxidation of Branched Chain Fatty Acids	203.116	C18 / positive	1.03	204.122	0.927833	3.07669	0.102167	a, c	2
M206T140	Panthenol	C9H19NO4	HMDB04231	C05944	Aliphatic Acyclic Compounds	Alkylamines	Pantothenate and CoA Biosynthesis	205.131	C18 / positive	2.5	206.138	2.329	3.19245	0.171	a, c	2
M209T115	L-Kynurenine	C10H12N2O3	HMDB00684	C00328	Amino Acids, Peptides, and Analogues	Amino Acids and Derivatives	Tryptophan Metabolism	208.085	C18 / positive	2.13	209.091	1.91883	4.17158	0.211167	a, c	2
M218T79	Propionylcarnitine	C10H19NO4	HMDB00824	C03017	Lipids	Fatty Acid Esters	Oxidation of Branched Chain Fatty Acids	217.131	C18 / positive	1.55	218.138	1.31817	3.5211	0.231833	a, c	2
M220T138	Pantothenic-acid	C9H17NO5	HMDB00210	C00864	Aliphatic Acyclic Compounds	Alkylamines	Beta-Alanine Metabolism % Pantothenate and CoA Biosynthesis	219.111	C18 / positive	2.49	220.117	2.298	3.14669	0.192	a, c	2
M221T86	5-hydroxytryptophan	C11H12N2O3	NA	NA	NA	NA	NA	220.085	C18 / positive	1.6	221.091	1.43183	3.08579	0.168167	a, c	2
M245T64	Uridine/beta-Pseudouridine	C9H12N2O6	HMDB00296/HMDB00767	C00299/C02067	Nucleosides, Nucleotides, and Analogues / Carbohydrates and Carbohydrate Conjugates	Pyrimidine Nucleosides and Analogues /Glycosyl Compounds	Pyrimidine Metabolism	244.07	C18 / positive	1.07/0.91	245.076	1.0605	3.4524	0.01/0.15	a, c	2
M247T371	N-acetyl-DL-tryptophan	C13H14N2O3	HMDB13713	NA	Amino Acids, Peptides, and Analogues	Amino Acids and Derivatives	NA	246.1	C18 / positive	6.25	247.107	6.1775	4.58224	0.0725	a, c	2
M252T61	Deoxyadenosine	C10H13N5O3	HMDB00101	C00559	Nucleosides, Nucleotides, and Analogues	Purine Nucleosides and Analogues	Purine Metabolism	251.102	C18 / positive	1.17	252.108	1.00933	4.20166	0.160667	a, c	2
M260T349	Hexanoylcarnitine	C13H25NO4	HMDB00705	NA	Lipids	Fatty Acid Esters	NA	259.178	C18 / positive	6.16	260.185	5.82433	3.10655	0.335667	a, c	2
M265T298	Phenylacetyl-L-glutamine	C13H16N2O4	HMDB06061	C04148	Amino Acids, Peptides, and Analogues	Amino Acids and Derivatives	NA	264.111	C18 / positive	5.07	265.117	4.97467	3.30793	0.0953333	a, c	2
M268T65	Adenosine	C10H13N5O4	HMDB00050	C00212	Nucleosides, Nucleotides, and Analogues	Purine Nucleosides and Analogues	Purine Metabolism	267.097	C18 / positive	1.12	268.103	1.0755	3.85632	0.0445	a,c	2
M269T73	Inosine	C10H12N4O5	HMDB00195	C00294	Nucleosides, Nucleotides, and Analogues	Purine Nucleosides and Analogues	Purine Metabolism	268.081	C18 / positive	1.22	269.087	1.20867	5.46098	0.0113333	a, c	2
M283T99	2-O-Methylinosine	C11H14N4O5	HMDB03950	NA	Nucleosides, Nucleotides, and Analogues	Purine Nucleosides and Analogues	NA	282.096	C18 / positive	1.76	283.103	1.65683	3.63665	0.103167	a, c	2
M298T91	2-O-Methylguanosine/N2-Methylguanosine	C11H15N5O5	HMDB05862/HMDB05862	NA/NA	Nucleosides, Nucleotides, and Analogues	Purine Nucleosides and Analogues	NA	297.107	C18 / positive	1.69/1.78	298.114	1.52133	3.51737	0.17/0.26	a, c	2
M338T922	13Z-erucamide	C22H43NO	NA	NA	NA	NA	NA	337.334	C18 / positive	15.28	338.341	15.3605	3.47281	0.0805	a, c	2
M358T589	Indomethacin	C19H16ClNO4	HMDB14473	C01926	Aromatic Heteropolycyclic Compounds	Indoles	NA	357.077	C18 / positive	9.96	358.083	9.82167	3.56249	0.138333	a, c	2
M377T312	Riboflavin	C17H20N4O6	HMDB00244	C00255	Aromatic Heteropolycyclic Compounds	Pteridines and Derivatives	Riboflavin Metabolism	376.138	C18 / positive	5.22	377.144	5.20733	3.0873	0.0126667	a, c	2
M380T609	Sphingosine-1-phosphate	C18H38NO5P	HMDB00277	C06124	Lipids	Sphingolipids	Sphingolipid Metabolism	379.249	C18 / positive	10.24	380.255	10.1438	3.18192	0.0961667	a, c	2
M450T543	glycochenodeoxycholic-acid/glycodeoxycholate	C26H43NO5	HMDB00637/HMDB00631	C05466/C05464	Lipids	Steroids and Steroid Derivatives	Bile Acid Biosynthesis	449.314	C18 / positive	9.09/9.26	450.32	9.04933	3.04999	0.04/0.11	a, c	2
M466T487	Glycocholic-acid	C26H43NO6	HMDB00138	C01921	Lipids	Steroids and Steroid Derivatives	Bile Acid Biosynthesis	465.309	C18 / positive	8.18	466.315	8.1235	3.12684	0.0565	a, c	2
M585T846	Bilirubin	C33H36N4O6	HMDB00054	C00486	Aromatic Heteropolycyclic Compounds	Tetrapyrroles and Derivatives	Porphyrin Metabolism	584.263	C18 / positive	14.31	585.269	14.1047	3.7331	0.205333	a, c	2
M778T481	Thyroxine	C15H11I4NO4	HMDB00248	C01829	Amino Acids, Peptides, and Analogues	Amino Acids and Derivatives	Tyrosine Metabolism	776.687	C18 / positive	8.19	777.691	8.018	4.06308	0.172	a, c	2
								a
								b
								c
